# Supplementary material for: The role of chemical antifouling defence in the invasion success of Sargassum muticum: A comparison of native and invasive brown algae
Source: PLoS One. 2017 Dec 21;12(12):e0189761. doi: 10.1371/journal.pone.0189761 (PMC5739409; doi:10.1371/journal.pone.0189761)
Supplement: S1 Table — Results of (1) bacterial growth inhibition experiment, (2) diatom growth inhibition assay, (3) larval settlement inhibition assay, (4) Fucus zygote setltement inhibition assay, and (5) Phlorotannin [%DW] measurement of algal tissue. (XLSX) [file pone.0189761.s003.xlsx]

## Sheet: Antibacterial 
Result of bacterial growth inhibition. Six bacterial strains on algal crude and surface extracts in natural and two times natural concentration
Bacteria	Strain 6
Crude extracts
Time	S. muticum (nat.)	S. muticum (nat.)	S. muticum (nat.)	S. muticum (nat.)	S. muticum (nat.)	S. muticum (nat.)	S. muticum (nat.)	S. muticum (nat.)	S. muticum (nat.)	S. muticum (nat.)	S. muticum (nat.)	S. muticum (nat.)	S. muticum (nat.)	S. muticum (nat.)	S. muticum (nat.)	S. muticum (nat.)	S. muticum (inv.)	S. muticum (inv.)	S. muticum (inv.)	S. muticum (inv.)	S. muticum (inv.)	S. muticum (inv.)	S. muticum (inv.)	S. muticum (inv.)	S. muticum (inv.)	S. muticum (inv.)	S. muticum (inv.)	S. muticum (inv.)	S. muticum (inv.)	S. muticum (inv.)	S. muticum (inv.)	S. muticum (inv.)	S. horneri	S. horneri	S. horneri	S. horneri	S. horneri	S. horneri	S. horneri	S. horneri	S. horneri	S. horneri	S. horneri	S. horneri	S. horneri	S. horneri	S. horneri	S. horneri	S. fusiforme
h	Natural	Natural	Natural	Natural	Natural	Natural	Mean	SD	x2	x2	x2	x2	x2	x2	Mean	SD	Natural	Natural	Natural	Natural	Natural	Natural	Mean	SD	x2	x2	x2	x2	x2	x2	Mean	SD	Natural	Natural	Natural	Natural	Natural	Natural	Mean	SD	x2	x2	x2	x2	x2	x2	Mean	SD	Natural
0	1.55297	0.5501	0.465867	0.467667	0.5092	0.5245	0.678383	0.429702	0.669333	0.820033	0.7169	0.722267	0.7389	0.6371	0.717422	0.062894	0.546967	0.5582	0.561267	0.598167	0.620333	0.557933	0.573811	0.0287448	0.7917	0.732	0.699133	0.728567	0.6852	0.681733	0.719722	0.0411549	0.5729	0.637867	0.630167	0.5913	0.564667	0.6418	0.60645	0.0343514	1.23317	1.56947	0.8346	0.874533	0.968167	1.4485	1.15474	0.309922	0.456267
1	1.60393	0.5454	0.493533	0.4734	0.515	0.522067	0.692222	0.447324	0.6794	0.869067	0.733233	0.6584	0.751467	0.7122	0.733961	0.0744586	0.530133	0.5517	0.565567	0.605633	0.627567	0.5543	0.572483	0.0367071	0.8033	0.7192	0.6935	0.714367	0.684667	0.667433	0.713744	0.0478548	0.557333	0.617867	0.676867	0.609167	0.616767	0.6431	0.620183	0.0395644	1.23863	1.5869	0.8635	0.893267	0.9994	1.48087	1.17709	0.308052	0.483133
2	1.64033	0.5193	0.521633	0.486167	0.532433	0.5371	0.706161	0.457997	0.685767	0.893467	0.750367	0.715067	0.7491	0.736833	0.7551	0.0720378	0.540433	0.5568	0.5721	0.607267	0.640867	0.568433	0.580983	0.0367216	0.814	0.729833	0.702933	0.7276	0.700167	0.679833	0.725728	0.0470991	0.564733	0.626733	0.681167	0.615533	0.585733	0.648367	0.620378	0.0420454	1.2424	1.6251	0.881167	0.912033	1.01283	1.48473	1.19304	0.310774	0.449867
4	1.64903	0.5573	0.5437	0.514167	0.567367	0.5618	0.732228	0.449544	0.694533	0.922667	0.7623	0.717567	0.7357	0.778033	0.768467	0.0812869	0.5737	0.5855	0.6051	0.629	0.666967	0.5963	0.609428	0.0338641	0.8503	0.760767	0.733633	0.7678	0.740667	0.751267	0.767406	0.0425011	0.594867	0.6523	0.834233	0.643867	0.6313	0.7112	0.677961	0.0853565	1.2381	1.60307	0.908967	0.9326	1.0524	1.5011	1.20604	0.294056	0.484
6	1.63833	0.592133	0.6103	0.591533	0.662333	0.6086	0.783872	0.4194	0.816	0.935233	0.731533	0.7405	0.710233	0.781167	0.785778	0.0824271	0.6994	0.683667	0.700467	0.745867	0.786767	0.706133	0.720383	0.0385857	0.9833	0.859833	0.831233	0.8468	0.870233	0.976833	0.894706	0.0674278	0.666533	0.7022	0.749733	0.7212	0.675733	0.732767	0.708028	0.0326299	1.29393	1.639	0.981967	0.997733	1.0898	1.57733	1.26329	0.289994	0.556333
10	1.5945	0.7914	0.844733	0.838867	0.8919	0.813867	0.962544	0.311426	0.8565	0.976633	0.8018	0.758	0.7736	0.823	0.831589	0.0792435	0.934233	0.874633	0.877433	0.9705	0.975433	0.915133	0.924561	0.0438055	1.20867	1.07707	1.07997	1.08373	1.1417	1.3303	1.15357	0.100556	0.898233	0.9214	1.01573	0.967633	0.9048	1.02297	0.955128	0.0553877	1.51423	1.8271	1.24187	1.2319	1.33917	1.7211	1.47923	0.252139	0.7628
15	1.6194	1.03023	1.0674	1.05523	1.08353	1.0309	1.14778	0.231973	0.993733	1.1237	0.790467	0.6842	0.766333	0.741967	0.850067	0.170456	1.23567	1.09193	1.12387	1.1945	1.2017	1.19177	1.17324	0.0539459	1.5112	1.4012	1.42233	1.417	1.4817	1.5699	1.46722	0.0657002	1.0627	1.15213	1.23777	1.18117	1.12783	1.23247	1.16568	0.0665095	1.66157	1.95253	1.39777	1.39847	1.45573	1.76	1.60434	0.226223	0.9589
24	1.59447	1.2	1.23023	1.19517	1.2007	1.21643	1.27283	0.158104	1.13217	1.06983	0.9293	0.9215	0.734067	0.796067	0.930489	0.152856	1.3277	1.2328	1.29487	1.3501	1.37773	1.4075	1.33178	0.0622208	1.71277	1.57117	1.6235	1.6351	1.69817	1.63087	1.64526	0.0522111	1.25767	1.33557	1.41523	1.3366	1.29047	1.38673	1.33704	0.0584041	1.81603	2.09303	1.5637	1.56537	1.6074	1.84153	1.74784	0.20953	1.1335
30	1.66287	1.2997	1.1718	1.31207	1.3173	1.31997	1.34728	0.164643	0.942967	1.1046	0.9973	0.902667	0.7243	0.8725	0.924056	0.127543	1.4066	1.32737	1.3991	1.4325	1.47643	1.49517	1.42286	0.0602315	1.80837	1.67773	1.71843	1.73607	1.75203	1.7317	1.73739	0.0429057	1.35913	1.37843	1.41383	1.3806	1.41797	1.4784	1.40473	0.0425163	1.89167	2.15473	1.6637	1.64473	1.6652	1.93827	1.82638	0.204957	1.03127
36	1.66987	1.46783	1.43717	1.63967	1.6703	1.4774	1.56037	0.110443	1.4564	1.1625	1.02983	1.0434	0.8152	0.882967	1.06505	0.228009	1.51987	1.4854	1.56267	1.59027	1.7516	1.4934	1.5672	0.0989284	1.93317	1.81483	1.81283	1.81447	1.8101	1.83597	1.83689	0.0480745	1.3239	1.3721	1.44453	1.49503	1.48527	1.47303	1.43231	0.0691728	1.9811	2.33823	1.63977	1.6553	1.74903	1.92973	1.88219	0.263817	1.13883
48	1.71537	1.3786	1.14897	1.6428	1.6942	1.4479	1.50464	0.221376	1.72013	1.21997	1.1119	1.076	0.8838	0.884867	1.14944	0.309203	1.65907	1.4874	1.52467	1.64	1.71833	1.49647	1.58766	0.0972115	2.00027	1.86713	1.89447	1.88887	1.8146	1.73077	1.86602	0.0897687	1.26393	1.4103	1.42897	1.53113	1.45273	1.4919	1.42983	0.0922426	2.04683	2.40753	1.79513	1.70247	1.78713	1.9885	1.9546	0.257624	1.01247
Bacteria	Strain 6
Surface extracts
Time	S. muticum (nat.)	S. muticum (nat.)	S. muticum (nat.)	S. muticum (nat.)	S. muticum (nat.)	S. muticum (nat.)	S. muticum (nat.)	S. muticum (nat.)	S. muticum (nat.)	S. muticum (nat.)	S. muticum (nat.)	S. muticum (nat.)	S. muticum (nat.)	S. muticum (nat.)	S. muticum (nat.)	S. muticum (nat.)	S. muticum (inv.)	S. muticum (inv.)	S. muticum (inv.)	S. muticum (inv.)	S. muticum (inv.)	S. muticum (inv.)	S. muticum (inv.)	S. muticum (inv.)	S. muticum (inv.)	S. muticum (inv.)	S. muticum (inv.)	S. muticum (inv.)	S. muticum (inv.)	S. muticum (inv.)	S. muticum (inv.)	S. muticum (inv.)	S. horneri	S. horneri	S. horneri	S. horneri	S. horneri	S. horneri	S. horneri	S. horneri	S. horneri	S. horneri	S. horneri	S. horneri	S. horneri	S. horneri	S. horneri	S. horneri	S. fusiforme
h	Natural	Natural	Natural	Natural	Natural	Natural	Mean	SD	x2	x2	x2	x2	x2	x2	Mean	SD	Natural	Natural	Natural	Natural	Natural	Natural	Mean	SD	x2	x2	x2	x2	x2	x2	Mean	SD	Natural	Natural	Natural	Natural	Natural	Natural	Mean	SD	x2	x2	x2	x2	x2	x2	Mean	SD	Natural
0	0.488967	0.584967	0.502967	0.5925	0.904833	0.542333	0.602761	0.153772	0.537833	0.604033	0.536167	0.6338	0.543533	0.472367	0.554622	0.0569596	0.7191	0.608667	0.7983	0.686033	0.688967	0.866667	0.727956	0.0914057	0.644067	0.688433	0.931967	0.861867	0.932433	0.908133	0.827817	0.128525	0.6469	0.6771	0.6628	0.6362	0.5086	0.5535	0.614183	0.0673907	0.712133	1.42277	1.38373	1.10693	1.11973	0.664867	1.06836	0.322148	0.327467
1	0.487733	0.570133	0.496333	0.5869	0.9099	0.545467	0.599411	0.157114	0.551067	0.609433	0.537067	0.6374	0.5474	0.4724	0.559128	0.0580829	0.701767	0.6061	0.8095	0.690133	0.6852	0.876733	0.728239	0.0975469	0.66	0.7032	0.933	0.8727	0.950667	0.909333	0.83815	0.124793	0.634033	0.677933	0.683733	0.6565	0.5301	0.586167	0.628078	0.0596366	0.703833	1.46037	1.4033	1.11807	1.11647	0.650933	1.07549	0.339841	0.3401
2	0.4923	0.5952	0.507733	0.5954	0.918667	0.555333	0.610772	0.156846	0.567033	0.631133	0.547233	0.6532	0.564667	0.488467	0.575289	0.0594894	0.699033	0.605367	0.836	0.706133	0.712067	0.906733	0.744222	0.108297	0.650333	0.7166	0.9485	0.890567	0.977133	0.927633	0.851794	0.135041	0.636533	0.6795	0.6876	0.658333	0.543467	0.5911	0.632756	0.0558017	0.703833	1.4766	1.43603	1.1503	1.14437	0.677733	1.09814	0.344813	0.360567
4	0.549567	0.633967	0.551933	0.638367	0.953233	0.579133	0.651033	0.153011	0.601367	0.668033	0.5859	0.700833	0.6223	0.560233	0.623111	0.0526697	0.728433	0.644333	0.8646	0.7325	0.742967	0.926533	0.773228	0.103001	0.687967	0.744467	0.9757	0.917133	1.0174	0.972933	0.885933	0.136446	0.669767	0.7042	0.7142	0.683433	0.567167	0.619733	0.65975	0.0561691	0.7222	1.47867	1.45227	1.1711	1.1642	0.693267	1.11362	0.341675	0.400333
6	0.611467	0.740467	0.722	0.745633	1.03913	0.704767	0.760578	0.144954	0.7633	0.832933	0.7289	0.819367	0.738967	0.687533	0.761833	0.0556694	0.8167	0.701	0.911433	0.771167	0.7924	0.960667	0.825561	0.095163	0.7755	0.791067	1.0425	0.972633	1.09783	1.13737	0.969483	0.154572	0.795933	0.787533	0.796333	0.778033	0.650633	0.7199	0.754728	0.0584755	0.780933	1.49513	1.47963	1.20987	1.21293	0.7468	1.15422	0.326801	0.4682
10	0.677333	0.801267	0.800167	0.822867	1.14983	0.7866	0.839678	0.16043	0.833633	0.896667	0.848567	0.947767	0.885867	0.891733	0.884039	0.0402051	0.939267	0.808267	1.01257	0.874667	0.891533	1.0521	0.929733	0.0907431	0.910667	0.9007	1.18983	1.19347	1.26713	1.3271	1.13148	0.182173	0.919633	0.906	0.961067	0.9474	0.8086	0.834933	0.896272	0.0614843	0.8886	1.52667	1.50723	1.2584	1.29193	0.869933	1.22379	0.288265	0.5739
15	0.9721	1.18633	1.14677	1.11737	1.3303	1.03253	1.1309	0.125029	1.05837	1.09873	0.984633	1.19693	1.0974	1.17357	1.10161	0.0772578	1.1456	1.03183	1.12747	1.10373	1.04897	1.1882	1.10763	0.0592089	1.14623	1.1677	1.40793	1.39233	1.4077	1.5198	1.34028	0.14933	1.16477	1.12607	1.1501	1.14097	0.9924	1.09143	1.11096	0.0632352	1.0856	1.59023	1.58983	1.3837	1.51317	1.07537	1.37298	0.238811	1.06007
24	1.07927	1.335	1.3416	1.36887	1.59033	1.29703	1.33535	0.163234	1.37773	1.37547	1.32173	1.45583	1.32763	1.2525	1.35182	0.0684165	1.3604	1.20427	1.23407	1.2523	1.14663	1.2853	1.24716	0.0726929	1.4512	1.32553	1.59917	1.56117	1.6364	1.6625	1.53933	0.128161	1.31717	1.24877	1.27317	1.23643	1.1376	1.16913	1.23038	0.066478	1.2608	1.65227	1.61627	1.49623	1.57233	1.27963	1.47959	0.170428	1.29467
30	1.0763	1.2893	1.22037	1.20703	1.5419	1.24837	1.26388	0.153944	1.3715	1.35493	1.32053	1.42483	1.326	1.2195	1.33622	0.0684416	1.4472	1.22757	1.20737	1.18163	1.1455	1.27447	1.24729	0.107105	1.44903	1.38527	1.58	1.59237	1.66383	1.59583	1.54439	0.104782	1.3359	1.27007	1.2687	1.2014	1.1608	1.2421	1.24649	0.0607263	1.34817	1.6741	1.64663	1.55307	1.6297	1.28453	1.5227	0.166035	1.2986
36	1.28013	1.48887	1.5233	1.49297	1.70233	1.50423	1.49864	0.134166	1.53507	1.50613	1.50717	1.63733	1.55573	1.415	1.52607	0.0727073	1.6225	1.28013	1.37227	1.24537	1.24113	1.4531	1.36908	0.148915	1.55523	1.42177	1.60813	1.66513	1.73297	1.68857	1.61197	0.112022	1.46077	1.4167	1.3759	1.28187	1.3149	1.3027	1.35881	0.0707604	1.3901	1.71223	1.69083	1.63093	1.71277	1.28667	1.57059	0.185238	1.41647
48	1.1308	1.543	1.48313	1.46333	1.68283	1.44123	1.45739	0.182085	1.5271	1.4798	1.46107	1.62773	1.49867	1.3422	1.48943	0.0929581	1.6531	1.3923	1.38317	1.29103	1.28523	1.47883	1.41394	0.137474	1.55983	1.4488	1.61977	1.69193	1.75927	1.7636	1.64053	0.122956	1.52023	1.45587	1.39173	1.29933	1.33737	1.3154	1.38666	0.0869378	1.3926	1.77737	1.70737	1.60917	1.701	1.48193	1.61157	0.147934	1.45697
Bacteria	Strain 5
Crude extracts
Time	S. muticum (nat.)	S. muticum (nat.)	S. muticum (nat.)	S. muticum (nat.)	S. muticum (nat.)	S. muticum (nat.)	S. muticum (nat.)	S. muticum (nat.)	S. muticum (nat.)	S. muticum (nat.)	S. muticum (nat.)	S. muticum (nat.)	S. muticum (nat.)	S. muticum (nat.)	S. muticum (nat.)	S. muticum (nat.)	S. muticum (inv.)	S. muticum (inv.)	S. muticum (inv.)	S. muticum (inv.)	S. muticum (inv.)	S. muticum (inv.)	S. muticum (inv.)	S. muticum (inv.)	S. muticum (inv.)	S. muticum (inv.)	S. muticum (inv.)	S. muticum (inv.)	S. muticum (inv.)	S. muticum (inv.)	S. muticum (inv.)	S. muticum (inv.)	S. horneri	S. horneri	S. horneri	S. horneri	S. horneri	S. horneri	S. horneri	S. horneri	S. horneri	S. horneri	S. horneri	S. horneri	S. horneri	S. horneri	S. horneri	S. horneri	S. fusiforme
h	Natural	Natural	Natural	Natural	Natural	Natural	Mean	SD	x2	x2	x2	x2	x2	x2	Mean	SD	Natural	Natural	Natural	Natural	Natural	Natural	Mean	SD	x2	x2	x2	x2	x2	x2	Mean	SD	Natural	Natural	Natural	Natural	Natural	Natural	Mean	SD	x2	x2	x2	x2	x2	x2	Mean	SD	Natural
0	0.5281	0.751	0.6216	0.5972	0.539933	0.663933	0.616961	0.0829631	0.871767	0.948333	0.8105	0.7135	0.7344	0.8633	0.823633	0.089112	0.594667	0.686433	0.666833	0.6701	0.630933	0.5728	0.636961	0.0455628	0.972567	1.0699	1.05677	1.0631	0.985667	0.7876	0.989267	0.107211	0.562733	0.620067	0.6943	0.699	0.7243	0.698933	0.666556	0.0618796	0.8605	1.85907	0.974767	0.993033	0.9649	0.7347	1.06449	0.401198	0.453933
1	0.582133	0.818667	0.624967	0.6104	0.573267	0.720533	0.654994	0.0958775	0.9474	0.9669	0.844333	0.7397	0.748033	0.901733	0.858017	0.0980189	0.625667	0.7297	0.717067	0.722567	0.6603	0.611467	0.677794	0.0522758	1.01213	1.10213	1.09733	1.10337	1.02683	0.8129	1.02578	0.111781	0.6179	0.668133	0.7302	0.7288	0.770667	0.731033	0.707789	0.0549367	0.852367	1.8652	1.0193	1.0037	1.01553	0.768433	1.08742	0.394655	0.482367
2	0.602667	0.776	0.640733	0.6272	0.606	0.785167	0.672961	0.0845753	0.969033	0.979033	0.872233	0.752333	0.7807	0.901033	0.875728	0.0941138	0.6566	0.7671	0.754733	0.761467	0.696033	0.654567	0.715083	0.0526778	1.04277	1.13697	1.13283	1.13007	1.0591	0.851233	1.05883	0.109555	0.6518	0.689	0.763267	0.761533	0.792367	0.7535	0.735244	0.053243	0.874767	1.8802	1.03023	1.05683	1.0432	0.7882	1.11224	0.391336	0.5207
4	0.642033	0.855033	0.6642	0.667867	0.645633	0.836433	0.718533	0.0992155	0.982233	1.01023	0.896167	0.7693	0.7912	0.876367	0.887583	0.0974493	0.730333	0.8237	0.815867	0.821	0.753133	0.723967	0.778	0.0472894	1.09583	1.18867	1.20383	1.1855	1.12273	0.907733	1.11738	0.111032	0.7117	0.757767	0.821033	0.808233	0.8599	0.8026	0.793539	0.0518363	0.934033	1.90317	1.13323	1.10467	1.12643	0.828067	1.1716	0.37885	0.607567
6	0.7082	0.913733	0.701567	0.736733	0.755967	0.890867	0.784511	0.0936061	0.9967	0.905267	0.890933	0.7686	0.800767	0.8772	0.873244	0.0809923	0.884567	0.9484	0.960633	0.9627	0.8592	0.867933	0.913906	0.0484173	1.18307	1.2727	1.28303	1.27607	1.2122	0.998167	1.20421	0.108657	0.8383	0.8881	0.9504	0.939733	0.9954	0.941067	0.9255	0.0546873	1.04283	1.95143	1.22593	1.21417	1.23667	0.9158	1.26447	0.359833	0.748967
10	0.8974	1.03343	0.8728	0.888433	1.0025	1.01593	0.95175	0.0728879	1.00987	0.820167	0.887233	0.790533	0.852033	0.7511	0.851822	0.0907033	1.13447	1.18557	1.2193	1.23323	1.1316	1.14067	1.17414	0.0450913	1.35653	1.43103	1.44817	1.44577	1.3892	1.20223	1.37882	0.0935995	1.10417	1.17587	1.2215	1.1947	1.2572	1.22233	1.19596	0.0527817	1.2633	2.10367	1.51007	1.48717	1.53473	1.13087	1.50497	0.334073	1.07283
15	1.1211	1.25653	1.17703	1.18453	1.48143	1.29223	1.25214	0.127738	1.00603	0.8475	0.893033	0.796467	0.834367	0.750867	0.854711	0.0883278	1.4706	1.5304	1.5471	1.56633	1.4595	1.47017	1.50735	0.0460721	1.56547	1.6504	1.66327	1.65407	1.57977	1.37993	1.58215	0.107318	1.566	1.66	1.74443	1.74677	1.74927	1.74707	1.70226	0.075272	1.80547	2.35167	1.9521	1.95877	1.94763	1.48533	1.91683	0.279866	1.41677
24	1.39533	1.61463	1.55603	1.59113	1.605	1.74347	1.58427	0.11246	1.00863	0.889767	0.921333	0.7973	0.832333	0.760433	0.8683	0.0904838	1.6678	1.77033	1.73913	1.73723	1.6878	1.62727	1.70493	0.0532816	1.81133	1.88887	1.9442	1.90793	1.92867	1.66863	1.85827	0.103834	1.6468	1.69073	1.76093	1.73543	1.80177	1.76627	1.73366	0.056278	2.04897	2.6013	2.22017	2.24467	2.2465	1.86433	2.20432	0.245347	1.41383
30	1.47027	1.74947	1.65823	1.68003	1.6236	1.85347	1.67251	0.128236	1.06237	0.978133	0.909333	0.813033	0.846467	0.813333	0.903778	0.100409	1.70457	1.76597	1.7616	1.79083	1.73277	1.7271	1.74714	0.0312836	1.96467	2.00367	2.07723	2.0492	2.07203	1.809	1.99597	0.101212	1.6835	1.7279	1.78213	1.74083	1.83943	1.7414	1.75253	0.0530302	2.1129	2.65807	2.28247	2.27323	2.31223	1.9514	2.26505	0.236044	1.4174
36	1.51073	1.7917	1.68453	1.70923	1.6431	1.9252	1.71075	0.139867	1.15573	0.962533	0.965867	0.8152	0.836333	0.833667	0.928222	0.130011	1.74127	1.7942	1.78743	1.7984	1.72487	1.76653	1.76878	0.0302056	2.0484	2.1112	2.14953	2.06073	2.06877	1.76323	2.03364	0.137661	1.69237	1.69407	1.82013	1.75787	1.8325	1.80853	1.76758	0.0629432	2.14193	2.67417	2.29557	2.27217	2.21103	1.8278	2.23711	0.273107	1.45157
48	1.50733	1.79423	1.68267	1.65823	1.59873	1.86023	1.68357	0.12834	1.25897	0.993133	0.9975	0.8426	0.863467	1.00803	0.99395	0.148579	1.70043	1.738	1.6981	1.728	1.59203	1.70037	1.69282	0.0521145	2.01263	2.1191	2.13403	2.03143	2.0504	1.79047	2.02301	0.123745	1.65317	1.687	1.76487	1.69123	1.82693	1.72543	1.72477	0.0628074	2.13777	2.67513	2.28197	2.1798	2.12833	1.7802	2.1972	0.289162	1.4205
Bacteria	Strain 5
Surface extracts
Time	S. muticum (nat.)	S. muticum (nat.)	S. muticum (nat.)	S. muticum (nat.)	S. muticum (nat.)	S. muticum (nat.)	S. muticum (nat.)	S. muticum (nat.)	S. muticum (nat.)	S. muticum (nat.)	S. muticum (nat.)	S. muticum (nat.)	S. muticum (nat.)	S. muticum (nat.)	S. muticum (nat.)	S. muticum (nat.)	S. muticum (inv.)	S. muticum (inv.)	S. muticum (inv.)	S. muticum (inv.)	S. muticum (inv.)	S. muticum (inv.)	S. muticum (inv.)	S. muticum (inv.)	S. muticum (inv.)	S. muticum (inv.)	S. muticum (inv.)	S. muticum (inv.)	S. muticum (inv.)	S. muticum (inv.)	S. muticum (inv.)	S. muticum (inv.)	S. horneri	S. horneri	S. horneri	S. horneri	S. horneri	S. horneri	S. horneri	S. horneri	S. horneri	S. horneri	S. horneri	S. horneri	S. horneri	S. horneri	S. horneri	S. horneri	S. fusiforme
h	Natural	Natural	Natural	Natural	Natural	Natural	Mean	SD	x2	x2	x2	x2	x2	x2	Mean	SD	Natural	Natural	Natural	Natural	Natural	Natural	Mean	SD	x2	x2	x2	x2	x2	x2	Mean	SD	Natural	Natural	Natural	Natural	Natural	Natural	Mean	SD	x2	x2	x2	x2	x2	x2	Mean	SD	Natural
0	0.761633	0.661533	0.5822	0.653367	0.6213	0.489533	0.628261	0.0904886	0.7236	0.569633	0.620267	0.553	0.4241	0.4875	0.563017	0.104124	0.6622	0.591633	0.700267	0.721667	0.7719	0.809833	0.709583	0.0778763	1.38297	1.0927	1.16297	0.805233	0.751233	0.8372	1.00538	0.248179	0.628167	1.34213	0.6941	0.6814	0.836433	0.811433	0.832278	0.262268	1.69413	1.41327	1.21487	1.4789	1.11223	0.700567	1.26899	0.345321	0.3833
1	0.7861	0.679733	0.601433	0.682367	0.658667	0.524767	0.655511	0.087624	0.7681	0.616467	0.6735	0.607967	0.469167	0.517367	0.608761	0.107219	0.679967	0.630933	0.732967	0.758433	0.829167	0.8378	0.744878	0.0815617	1.40333	1.12117	1.20503	0.8839	0.8732	0.884867	1.06192	0.218728	0.648633	1.3601	0.749067	0.713567	0.878167	0.847933	0.866244	0.256424	1.70363	1.4395	1.2575	1.52003	1.1562	0.735033	1.30198	0.338362	0.406
2	0.822933	0.706767	0.625433	0.711233	0.688067	0.5595	0.685656	0.0888739	0.792	0.642433	0.6957	0.635533	0.511	0.558967	0.639272	0.099435	0.703567	0.6521	0.756833	0.784167	0.879933	0.8698	0.7744	0.09013	1.43643	1.15693	1.24143	0.9325	0.930133	0.897933	1.09923	0.216412	0.676867	1.37657	0.765267	0.738633	0.896867	0.870167	0.887394	0.253394	1.71887	1.4634	1.2866	1.53557	1.17393	0.7621	1.32341	0.334593	0.439567
4	0.8745	0.743033	0.668033	0.7582	0.745333	0.620533	0.734939	0.0868987	0.8446	0.705633	0.755433	0.697267	0.585867	0.665467	0.709044	0.08689	0.778433	0.694567	0.8065	0.831467	0.903233	0.924167	0.823061	0.0842583	1.4781	1.20327	1.28767	1.0318	0.979867	0.979767	1.16008	0.200363	0.715233	1.40917	0.805733	0.784833	0.942167	0.911133	0.928044	0.250089	1.73943	1.499	1.3107	1.56653	1.2113	0.8017	1.35478	0.329249	0.490667
6	0.888167	0.747333	0.676667	0.7874	0.781767	0.664267	0.7576	0.0823243	0.8639	0.726367	0.784333	0.729367	0.641933	0.724033	0.744989	0.0739436	0.8139	0.727567	0.842867	0.848567	0.9138	0.9489	0.849267	0.0777104	1.5167	1.25207	1.33253	1.0349	0.993033	1.03627	1.19425	0.20846	0.734033	1.4402	0.828167	0.812167	0.959667	0.929333	0.950594	0.253495	1.76743	1.5245	1.32693	1.58327	1.23073	0.8292	1.37701	0.328854	0.509867
10	0.9134	0.739567	0.6823	0.8028	0.7896	0.6741	0.766961	0.0891991	0.881767	0.752867	0.818967	0.7596	0.650333	0.778733	0.773711	0.076948	0.859033	0.7673	0.869767	0.879967	0.9342	0.9913	0.883594	0.0754896	1.55983	1.28867	1.35123	1.12817	1.0006	1.0591	1.23127	0.209342	0.781367	1.48813	0.871433	0.847933	1.00363	0.975667	0.994694	0.255407	1.8138	1.56363	1.37277	1.637	1.28473	0.8908	1.42712	0.323442	0.559367
15	0.909333	0.722333	0.6497	0.775433	0.783667	0.667067	0.751256	0.0947221	0.871133	0.7423	0.8119	0.770333	0.665533	0.778267	0.773244	0.0688032	0.859133	0.748667	0.857567	0.871333	0.944333	0.982567	0.877267	0.0810877	1.58643	1.29823	1.37613	1.16743	1.0223	1.09437	1.25748	0.206869	0.7646	1.52687	0.8799	0.854433	1.00157	0.9677	0.999178	0.271903	1.86957	1.60923	1.3988	1.68763	1.31867	0.906167	1.46501	0.33827	0.5758
24	0.854433	0.6904	0.6163	0.737567	0.7367	0.620133	0.709256	0.088961	0.823433	0.6847	0.745233	0.697167	0.575767	0.610433	0.689456	0.0897919	0.784167	0.701867	0.8256	0.836867	0.906467	0.958867	0.835639	0.0903862	1.59103	1.27947	1.35067	1.13043	1.009	0.938233	1.21647	0.240889	0.7153	1.5441	0.831833	0.8007	0.9526	0.933533	0.963011	0.297844	1.9475	1.6055	1.3446	1.64357	1.26357	0.8559	1.44344	0.376223	0.5062
30	0.844667	0.704733	0.623567	0.733	0.742967	0.612633	0.710261	0.0857079	0.842567	0.686233	0.729433	0.673367	0.574133	0.605067	0.685133	0.0955187	0.797633	0.692533	0.807467	0.811233	0.879	0.935433	0.82055	0.0822022	1.57687	1.24527	1.3241	1.11317	0.953233	0.8912	1.18397	0.253664	0.7256	1.5562	0.825733	0.798367	0.9646	0.936833	0.967889	0.301574	1.9703	1.6441	1.39323	1.70893	1.296	0.8549	1.47791	0.387774	0.5044
36	0.844767	0.693167	0.619067	0.733033	0.733867	0.6107	0.705767	0.0866803	0.824467	0.662967	0.699133	0.645233	0.513567	0.5957	0.656844	0.104235	0.781533	0.6877	0.8067	0.800067	0.8746	0.946833	0.816239	0.0877954	1.57137	1.2464	1.32173	1.07143	0.910833	0.842567	1.16072	0.273325	0.720667	1.55833	0.805033	0.791333	0.9428	0.926133	0.957383	0.306316	1.99167	1.65563	1.40013	1.72433	1.30513	0.858767	1.48928	0.393629	0.4788
48	0.862967	0.699267	0.6309	0.735867	0.717867	0.574667	0.703589	0.0985599	0.824333	0.661733	0.705433	0.6642	0.533933	0.624767	0.669067	0.095636	0.774167	0.703533	0.8057	0.832667	0.8927	0.953433	0.827033	0.088117	1.56527	1.25957	1.31293	0.995433	0.853567	0.8338	1.13676	0.290411	0.7466	1.5905	0.8251	0.8094	0.961133	0.946233	0.979828	0.310413	2.02463	1.6367	1.38497	1.6954	1.2859	0.873367	1.48349	0.395529	0.4932
Bacteria	Strain 3
Crude extracts
Time	S. muticum (nat.)	S. muticum (nat.)	S. muticum (nat.)	S. muticum (nat.)	S. muticum (nat.)	S. muticum (nat.)	S. muticum (nat.)	S. muticum (nat.)	S. muticum (nat.)	S. muticum (nat.)	S. muticum (nat.)	S. muticum (nat.)	S. muticum (nat.)	S. muticum (nat.)	S. muticum (nat.)	S. muticum (nat.)	S. muticum (inv.)	S. muticum (inv.)	S. muticum (inv.)	S. muticum (inv.)	S. muticum (inv.)	S. muticum (inv.)	S. muticum (inv.)	S. muticum (inv.)	S. muticum (inv.)	S. muticum (inv.)	S. muticum (inv.)	S. muticum (inv.)	S. muticum (inv.)	S. muticum (inv.)	S. muticum (inv.)	S. muticum (inv.)	S. horneri	S. horneri	S. horneri	S. horneri	S. horneri	S. horneri	S. horneri	S. horneri	S. horneri	S. horneri	S. horneri	S. horneri	S. horneri	S. horneri	S. horneri	S. horneri	S. fusiforme
h	Natural	Natural	Natural	Natural	Natural	Natural	Mean	SD	x2	x2	x2	x2	x2	x2	Mean	SD	Natural	Natural	Natural	Natural	Natural	Natural	Mean	SD	x2	x2	x2	x2	x2	x2	Mean	SD	Natural	Natural	Natural	Natural	Natural	Natural	Mean	SD	x2	x2	x2	x2	x2	x2	Mean	SD	Natural
0	0.5655	0.503233	1.02437	1.00247	0.443133	0.477433	0.669356	0.269588	0.653633	0.657367	0.868567	0.7048	0.664267	0.631133	0.696628	0.0875859	0.4651	0.4555	0.4661	0.523233	0.4636	0.4697	0.473872	0.0246347	0.696133	0.654867	0.742367	0.7131	0.7461	1.65893	0.868583	0.388632	0.543433	0.534167	0.596967	0.6137	0.6122	0.543933	0.574067	0.0373839	0.8681	0.870033	0.893733	1.69407	2.13143	1.09317	1.25842	0.53206	0.462567
1	0.6886	0.609667	1.1262	1.13783	0.524533	0.556133	0.773828	0.28299	0.7976	0.753533	0.972433	0.869833	0.7216	0.692233	0.801206	0.104428	0.623133	0.605567	0.6227	0.678733	0.610567	0.6154	0.626017	0.0267132	0.826633	0.788533	0.8742	0.8393	0.863967	1.65207	0.974117	0.333497	0.686667	0.698133	0.748333	0.766967	0.767867	0.705767	0.728956	0.0363607	1.0135	0.991967	1.0349	1.78473	2.18297	1.2653	1.37889	0.495116	0.589733
2	0.934167	0.849067	1.362	1.24963	0.8688	0.767433	1.00518	0.241502	1.12773	1.0373	1.1416	1.1016	0.956933	0.934	1.04986	0.0887403	0.810267	0.778633	0.793033	0.853367	0.755833	0.744467	0.789267	0.0395016	1.0014	0.9449	1.0143	1.0184	1.06837	1.7117	1.12651	0.289393	0.898033	0.867733	0.879233	0.890967	0.9255	0.8615	0.887161	0.0232437	1.1643	1.1895	1.21067	1.79703	2.20977	1.35817	1.48824	0.42523	0.8069
4	1.1282	1.0704	1.56253	1.43587	1.08173	0.9606	1.20656	0.236667	1.35477	1.26853	1.35423	1.36877	1.25567	1.21117	1.30219	0.0655556	1.03763	0.986267	0.987433	1.0461	0.925767	0.946133	0.988222	0.0478914	1.22583	1.18407	1.24067	1.2335	1.32893	1.89063	1.35061	0.268776	1.0536	1.02787	1.0604	1.06803	1.13437	1.05093	1.06587	0.0361782	1.33863	1.35383	1.40483	1.86223	2.26353	1.48987	1.61882	0.370418	0.983633
6	1.27983	1.2978	1.73667	1.61027	1.26037	1.2135	1.39974	0.217587	1.51803	1.4684	1.55973	1.55077	1.44437	1.40293	1.49071	0.0623984	1.2497	1.22817	1.203	1.25407	1.12663	1.17043	1.20533	0.0495618	1.4449	1.43997	1.44743	1.45367	1.5818	1.93577	1.55059	0.196356	1.24987	1.20833	1.25467	1.2751	1.27857	1.25583	1.25373	0.0251182	1.49677	1.53103	1.64577	1.94927	2.3322	1.60363	1.75978	0.32325	1.13613
10	1.3977	1.43757	1.9395	1.7408	1.4417	1.3805	1.55629	0.229858	1.63783	1.63183	1.7248	1.61	1.58247	1.51703	1.61733	0.0685699	1.38693	1.39123	1.42013	1.4628	1.42347	1.45257	1.42286	0.0309078	1.65143	1.61857	1.66113	1.62543	1.69893	2.10443	1.72666	0.187278	1.4357	1.4722	1.53033	1.5001	1.58143	1.5502	1.51166	0.0532222	1.60577	1.80043	1.8291	2.04597	2.40517	1.80943	1.91598	0.277375	1.33057
15	1.52803	1.61207	2.12803	1.90637	1.607	1.53287	1.71906	0.243929	1.83283	1.81243	1.9144	1.79043	1.7811	1.6522	1.79723	0.0855191	1.59447	1.58203	1.61023	1.66397	1.6417	1.66173	1.62569	0.0350436	1.91817	1.9408	1.9116	1.87897	1.9767	2.287	1.98554	0.15121	1.66013	1.67333	1.71113	1.68803	1.77113	1.7172	1.70349	0.0396236	1.84553	2.01817	2.04697	2.14853	2.49093	1.9206	2.07846	0.227529	1.5001
24	1.53883	1.65273	2.15923	1.97297	1.64393	1.5873	1.75917	0.248377	1.8835	1.76767	2.01117	1.82853	1.88293	1.68607	1.84331	0.111379	1.65327	1.62477	1.65607	1.68473	1.66377	1.67853	1.66019	0.0213138	1.9735	2.0085	1.9686	1.9476	2.03097	2.358	2.04786	0.154845	1.7159	1.69883	1.7549	1.75153	1.7768	1.7542	1.74203	0.0288504	1.91863	2.06047	2.1456	2.1941	2.5456	1.87263	2.12284	0.241874	1.56117
30	1.4146	1.6246	2.09303	1.9636	1.5333	1.525	1.69236	0.271721	1.763	1.62843	1.87963	1.72457	1.69403	1.5748	1.71074	0.106752	1.67547	1.63823	1.6746	1.70763	1.67863	1.67833	1.67548	0.0220908	1.99293	1.99403	1.97393	1.94333	2.0262	2.4645	2.06582	0.197194	1.6613	1.71313	1.75213	1.7236	1.75623	1.7249	1.72188	0.0342168	1.8323	1.94513	2.1063	2.2362	2.56843	1.87547	2.09397	0.277079	1.53857
36	1.39743	1.50303	2.10123	1.8746	1.44447	1.4052	1.62099	0.295489	1.7011	1.64447	1.8819	1.723	1.70577	1.64213	1.71639	0.0877165	1.5696	1.50523	1.5609	1.62273	1.55847	1.51633	1.55554	0.0419949	1.87947	1.8595	1.8563	1.81603	1.93627	2.45087	1.96641	0.240555	1.49717	1.47743	1.6318	1.53323	1.63467	1.50787	1.54703	0.0691669	1.86233	1.9205	2.0292	2.2188	2.5709	1.86103	2.07713	0.276964	1.36757
Bacteria	Strain 3
Surface extracts
Time	S. muticum (nat.)	S. muticum (nat.)	S. muticum (nat.)	S. muticum (nat.)	S. muticum (nat.)	S. muticum (nat.)	S. muticum (nat.)	S. muticum (nat.)	S. muticum (nat.)	S. muticum (nat.)	S. muticum (nat.)	S. muticum (nat.)	S. muticum (nat.)	S. muticum (nat.)	S. muticum (nat.)	S. muticum (nat.)	S. muticum (inv.)	S. muticum (inv.)	S. muticum (inv.)	S. muticum (inv.)	S. muticum (inv.)	S. muticum (inv.)	S. muticum (inv.)	S. muticum (inv.)	S. muticum (inv.)	S. muticum (inv.)	S. muticum (inv.)	S. muticum (inv.)	S. muticum (inv.)	S. muticum (inv.)	S. muticum (inv.)	S. muticum (inv.)	S. horneri	S. horneri	S. horneri	S. horneri	S. horneri	S. horneri	S. horneri	S. horneri	S. horneri	S. horneri	S. horneri	S. horneri	S. horneri	S. horneri	S. horneri	S. horneri	S. fusiforme
h	Natural	Natural	Natural	Natural	Natural	Natural	Mean	SD	x2	x2	x2	x2	x2	x2	Mean	SD	Natural	Natural	Natural	Natural	Natural	Natural	Mean	SD	x2	x2	x2	x2	x2	x2	Mean	SD	Natural	Natural	Natural	Natural	Natural	Natural	Mean	SD	x2	x2	x2	x2	x2	x2	Mean	SD	Natural
0	0.614233	0.605667	0.561133	0.483433	0.389767	0.367333	0.503594	0.107611	0.443	0.334267	0.3474	0.344933	0.4824	0.5703	0.420383	0.0951503	0.834567	0.717733	0.548833	0.5927	0.574733	0.576333	0.640817	0.112033	0.670367	0.962433	0.768467	0.713367	0.642633	0.6886	0.740978	0.116586	0.7314	0.7291	0.667667	0.653567	0.5137	0.631867	0.65455	0.0799874	1.22157	1.15853	1.0506	1.347	0.897333	1.13133	1.13439	0.152717	0.454967
1	0.831567	0.7644	0.720167	0.6463	0.5453	0.5239	0.671939	0.122447	0.5761	0.464067	0.473467	0.453267	0.590533	0.708967	0.5444	0.100006	0.963167	0.927	0.724167	0.717233	0.7505	0.722467	0.800756	0.11297	0.939833	1.08043	0.895667	0.8204	0.7491	0.912467	0.89965	0.112626	0.9157	0.912333	0.832133	0.812967	0.691833	0.7753	0.823378	0.0851316	1.3243	1.28337	1.1592	1.4269	1.0401	1.23227	1.24436	0.134427	0.585167
2	1.06367	0.926333	0.871933	0.7729	0.7054	0.682467	0.837117	0.145524	0.807233	0.6655	0.6686	0.6513	0.7813	0.901067	0.745833	0.100479	1.1637	1.07773	0.910367	0.906667	0.8699	0.886433	0.969133	0.121402	1.1027	1.19683	1.0686	1.02607	0.913633	1.09987	1.06795	0.0942395	1.07777	1.03673	0.975533	0.961233	0.845667	0.863367	0.96005	0.0920977	1.43287	1.37937	1.279	1.5186	1.14833	1.3747	1.35548	0.128293	0.696433
4	1.24953	1.20387	1.13743	1.0689	0.940133	0.949167	1.09151	0.129145	1.08083	0.955967	0.969933	0.958633	1.03623	1.209	1.0351	0.0986813	1.32727	1.2082	1.2209	1.20697	1.1585	1.1992	1.22017	0.0566229	1.28543	1.458	1.3204	1.21703	1.2098	1.27857	1.29487	0.0904583	1.2752	1.24107	1.18957	1.0707	1.03043	0.871433	1.11307	0.152009	1.5435	1.51547	1.43523	1.6303	1.44857	1.5554	1.52141	0.072482	0.991933
6	1.2052	1.28727	1.3162	1.25287	1.17017	1.14157	1.22888	0.0681774	1.21957	1.12213	1.13897	1.11753	1.19513	1.31333	1.18444	0.0753501	1.33097	1.2181	1.24867	1.34097	1.329	1.31397	1.29694	0.0509116	1.39483	1.52207	1.36537	1.29927	1.29593	1.4084	1.38098	0.0836696	1.36827	1.36713	1.39087	1.07767	1.22277	0.794367	1.20351	0.233506	1.62523	1.6638	1.63423	1.73037	1.56477	1.6297	1.64135	0.0542938	1.03607
10	1.2585	1.4825	1.46983	1.42227	1.38547	1.35213	1.39512	0.0831389	1.40517	1.40337	1.40623	1.39473	1.44053	1.49943	1.42491	0.0397773	1.57443	1.27613	1.34287	1.5619	1.56083	1.54553	1.47695	0.131731	1.61417	1.6863	1.5931	1.5679	1.54017	1.59923	1.60014	0.0496123	1.56433	1.58993	1.5907	1.04063	1.1323	0.786933	1.28414	0.345127	1.58343	1.83667	1.8388	1.88463	1.7567	1.8072	1.78457	0.107156	1.23333
15	1.3103	1.59237	1.5563	1.56043	1.50217	1.46053	1.49702	0.102809	1.51923	1.5171	1.5467	1.5151	1.5586	1.50237	1.52652	0.0214102	1.6538	1.32157	1.42943	1.6687	1.65313	1.6356	1.56037	0.147581	1.7038	1.7845	1.70777	1.68893	1.673	1.69703	1.70917	0.0389115	1.61203	1.64437	1.6482	0.93	1.07733	0.780467	1.28207	0.39791	1.5034	1.90503	1.93803	1.9678	1.90137	1.9137	1.85489	0.173977	1.25187
24	1.33083	1.5329	1.56	1.59717	1.5515	1.5047	1.51285	0.09426	1.57107	1.55857	1.58107	1.55883	1.57357	1.3089	1.52533	0.10639	1.4963	1.2688	1.2965	1.61987	1.65573	1.6072	1.49073	0.169986	1.63797	1.7991	1.6656	1.6435	1.64133	1.62167	1.66819	0.065655	1.506	1.5679	1.60003	0.902267	1.0116	0.785	1.2288	0.368891	1.50077	1.89187	1.95547	2.00647	1.94157	1.9228	1.86982	0.184742	1.02473
30	1.16803	1.36477	1.3548	1.45923	1.4283	1.36957	1.35745	0.101455	1.5039	1.5018	1.50707	1.4591	1.4749	1.23857	1.44756	0.104131	1.3755	1.2318	1.2436	1.41917	1.42493	1.37597	1.34516	0.0858781	1.4894	1.70423	1.51503	1.4696	1.44123	1.42967	1.50819	0.100967	1.34037	1.43693	1.43543	0.927233	1.0208	0.8126	1.16223	0.275428	1.5343	1.877	1.93093	2.03523	1.86233	1.8783	1.85302	0.168615	0.9879
36	1.14747	1.3032	1.3246	1.36273	1.29443	1.26113	1.28226	0.0741227	1.4185	1.3383	1.35427	1.28003	1.2693	1.24013	1.31676	0.0658706	1.40833	1.22023	1.20703	1.42897	1.40783	1.37973	1.34202	0.100761	1.4955	1.67527	1.50497	1.40837	1.3918	1.3911	1.47783	0.109342	1.25687	1.35047	1.3986	0.977933	1.0099	0.848167	1.14032	0.225027	1.58473	1.75237	1.85567	1.94687	1.73433	1.72117	1.76586	0.123943	1.00913
Bacteria	Strain 1
Crude extracts
Time	S. muticum (nat.)	S. muticum (nat.)	S. muticum (nat.)	S. muticum (nat.)	S. muticum (nat.)	S. muticum (nat.)	S. muticum (nat.)	S. muticum (nat.)	S. muticum (nat.)	S. muticum (nat.)	S. muticum (nat.)	S. muticum (nat.)	S. muticum (nat.)	S. muticum (nat.)	S. muticum (nat.)	S. muticum (nat.)	S. muticum (inv.)	S. muticum (inv.)	S. muticum (inv.)	S. muticum (inv.)	S. muticum (inv.)	S. muticum (inv.)	S. muticum (inv.)	S. muticum (inv.)	S. muticum (inv.)	S. muticum (inv.)	S. muticum (inv.)	S. muticum (inv.)	S. muticum (inv.)	S. muticum (inv.)	S. muticum (inv.)	S. muticum (inv.)	S. horneri	S. horneri	S. horneri	S. horneri	S. horneri	S. horneri	S. horneri	S. horneri	S. horneri	S. horneri	S. horneri	S. horneri	S. horneri	S. horneri	S. horneri	S. horneri	S. fusiforme
h	Natural	Natural	Natural	Natural	Natural	Natural	Mean	SD	x2	x2	x2	x2	x2	x2	Mean	SD	Natural	Natural	Natural	Natural	Natural	Natural	Mean	SD	x2	x2	x2	x2	x2	x2	Mean	SD	Natural	Natural	Natural	Natural	Natural	Natural	Mean	SD	x2	x2	x2	x2	x2	x2	Mean	SD	Natural
0	0.5808	0.586333	0.5587	0.541667	0.8598	0.742667	0.644994	0.127567	0.785	0.8003	0.768	0.795	0.633333	0.6906	0.745372	0.0679927	0.650667	0.6243	0.609	0.612733	0.619567	0.535133	0.608567	0.0388612	0.872667	0.9091	0.8805	0.858233	0.887867	0.733833	0.857033	0.062668	0.482933	0.572767	0.5534	0.578967	0.664833	0.568733	0.570272	0.0582044	1.0521	0.775733	0.956033	0.834233	0.731733	0.724233	0.845678	0.132321	0.5021
1	0.6284	0.6846	0.631433	0.652733	0.9464	0.817933	0.726917	0.128509	0.838233	0.9227	0.8194	0.886267	0.865433	0.7284	0.843406	0.0669913	0.701267	0.6861	0.668433	0.6719	0.6756	0.597867	0.666861	0.0358283	0.9264	0.969633	0.940467	0.917567	0.935	0.797833	0.914483	0.059827	0.566433	0.652633	0.631733	0.653767	0.740667	0.6913	0.656089	0.0583813	1.0931	0.9037	1.04867	0.919333	0.8291	0.777333	0.928539	0.122445	0.5302
2	0.739667	0.735767	0.7377	0.753467	1.03673	0.9121	0.819239	0.12665	0.9022	1.04173	0.894433	1.02493	0.9871	0.805667	0.942678	0.0908728	0.808333	0.797367	0.782733	0.797467	0.7853	0.711567	0.780461	0.0350053	1.05697	1.09327	1.07983	1.0593	1.05703	0.913367	1.04329	0.0653382	0.689667	0.748833	0.7402	0.743	0.8309	0.811033	0.760606	0.051733	1.21473	1.01517	1.16447	1.0369	0.973367	0.9106	1.05254	0.115664	0.667167
4	0.904733	0.960933	0.939533	0.976833	1.22857	1.1149	1.02092	0.124591	1.1373	1.19123	1.11857	1.14967	1.12173	1.0349	1.12557	0.0516037	0.992433	0.9587	0.946767	0.953467	0.951767	0.889833	0.948828	0.0332074	1.22213	1.2386	1.21743	1.19443	1.2006	1.07453	1.19129	0.0593324	0.8547	0.9214	0.925633	0.925533	1.03933	0.998567	0.944194	0.0651603	1.39283	1.1732	1.30957	1.2099	1.1564	1.07817	1.22001	0.113444	0.843033
6	0.8875	1.44537	1.03847	1.0953	1.15587	1.03393	1.10941	0.187189	1.35973	1.1977	1.36397	1.20917	1.03183	1.0145	1.19615	0.151717	0.945467	1.12603	1.42577	1.10033	1.0637	1.0187	1.11333	0.165857	1.35277	1.63513	1.3826	1.31523	1.26663	1.05427	1.33444	0.187902	0.745833	1.1756	1.4449	1.33207	1.50673	1.47077	1.27932	0.287727	1.70127	1.6889	1.6237	1.303	1.27913	0.948167	1.42403	0.299658	0.793333
10	0.939867	1.54687	1.0533	1.17833	1.24817	1.24403	1.20176	0.206986	1.4225	1.2428	1.38847	1.2404	1.0507	1.07883	1.23728	0.15305	0.985033	1.19653	1.51267	1.15283	1.13443	1.0602	1.17362	0.18214	1.3886	1.7146	1.43093	1.3558	1.31733	1.0954	1.38378	0.200025	0.7914	1.22973	1.53733	1.35753	1.54487	1.53557	1.33274	0.29403	1.65557	1.67737	1.62287	1.3735	1.3688	1.03057	1.45478	0.249828	0.844767
15	1.05487	1.737	1.22487	1.13113	1.17137	1.1804	1.24994	0.245371	1.56133	1.41937	1.44963	1.33047	1.07153	1.12213	1.32574	0.192727	1.10627	1.41097	1.67487	1.35453	1.3051	1.27657	1.35472	0.187594	1.58007	1.88737	1.6067	1.51367	1.4714	1.22943	1.54811	0.213623	0.860933	1.3898	1.7112	1.5188	1.65093	1.66653	1.46637	0.319135	1.89787	1.8203	1.5518	1.62803	1.56503	1.1658	1.60481	0.256897	0.982933
24	1.0984	1.90633	1.29513	1.19023	1.23613	1.2718	1.33301	0.289376	1.6884	1.51173	1.52497	1.4	1.12397	0.9469	1.36599	0.277788	1.14327	1.4993	1.85293	1.49697	1.4691	1.4503	1.48531	0.225371	1.7435	1.83797	1.7653	1.66643	1.56627	1.27913	1.6431	0.200951	0.908667	1.49067	1.81793	1.3989	1.32243	1.46673	1.40089	0.294877	1.8405	1.61177	1.53273	1.7857	1.6949	1.2283	1.61565	0.220311	1.04597
30	1.0677	1.9359	1.32233	1.23427	1.28	1.31153	1.35862	0.297679	1.7275	1.55257	1.55287	1.43577	1.14377	0.727133	1.3566	0.363946	1.17777	1.5286	1.90287	1.54927	1.527	1.48073	1.52771	0.230597	1.78747	1.8223	1.82213	1.70637	1.60623	1.29287	1.67289	0.203817	0.9471	1.51533	1.84937	1.31633	1.41487	1.49277	1.42263	0.294315	1.85607	1.60403	1.5769	1.61077	1.7513	1.2651	1.61069	0.200299	1.0628
36	0.529033	2.01663	1.37387	1.28077	1.3194	1.34553	1.31087	0.472339	1.76717	1.57297	1.5955	1.4621	1.10077	0.681433	1.36332	0.401151	1.176	1.5832	1.96487	1.60113	1.57447	1.542	1.57361	0.25021	1.81873	1.80337	1.85227	1.73657	1.63007	1.3032	1.6907	0.205488	0.964367	1.5579	1.83663	1.37193	1.37303	1.41287	1.41946	0.284523	1.88323	1.65887	1.51233	1.665	1.82963	1.27723	1.63772	0.220894	1.11313
48	0.568733	1.92383	1.33557	1.29373	1.34803	1.36063	1.30509	0.431521	1.75503	1.57527	1.59497	1.4597	0.646567	0.6862	1.28629	0.489476	0.827233	1.57487	1.95193	1.64117	1.61163	1.5896	1.53274	0.373216	1.8384	1.7504	1.8704	1.7444	1.60787	0.937433	1.62482	0.348937	0.9569	1.54243	1.76807	1.23123	1.3267	1.38643	1.36863	0.275765	1.79863	1.69993	1.60183	1.49807	1.83567	1.3225	1.62611	0.194058	1.14473
Bacteria	Strain 1
Surface extracts
Time	S. muticum (nat.)	S. muticum (nat.)	S. muticum (nat.)	S. muticum (nat.)	S. muticum (nat.)	S. muticum (nat.)	S. muticum (nat.)	S. muticum (nat.)	S. muticum (nat.)	S. muticum (nat.)	S. muticum (nat.)	S. muticum (nat.)	S. muticum (nat.)	S. muticum (nat.)	S. muticum (nat.)	S. muticum (nat.)	S. muticum (inv.)	S. muticum (inv.)	S. muticum (inv.)	S. muticum (inv.)	S. muticum (inv.)	S. muticum (inv.)	S. muticum (inv.)	S. muticum (inv.)	S. muticum (inv.)	S. muticum (inv.)	S. muticum (inv.)	S. muticum (inv.)	S. muticum (inv.)	S. muticum (inv.)	S. muticum (inv.)	S. muticum (inv.)	S. horneri	S. horneri	S. horneri	S. horneri	S. horneri	S. horneri	S. horneri	S. horneri	S. horneri	S. horneri	S. horneri	S. horneri	S. horneri	S. horneri	S. horneri	S. horneri	S. fusiforme
h	Natural	Natural	Natural	Natural	Natural	Natural	Mean	SD	x2	x2	x2	x2	x2	x2	Mean	SD	Natural	Natural	Natural	Natural	Natural	Natural	Mean	SD	x2	x2	x2	x2	x2	x2	Mean	SD	Natural	Natural	Natural	Natural	Natural	Natural	Mean	SD	x2	x2	x2	x2	x2	x2	Mean	SD	Natural
0	0.469467	0.327933	0.342367	0.3567	0.342133	0.525233	0.393972	0.0824981	0.344267	0.392633	0.351833	0.342633	0.455633	0.683767	0.428461	0.13231	0.536733	0.652367	0.640233	0.656967	0.551533	0.583233	0.603511	0.053226	0.676433	0.728167	0.731867	0.666533	0.592367	0.622367	0.669622	0.055784	1.0595	0.775033	0.730067	0.778967	0.8151	0.636767	0.799239	0.141539	0.9343	1.11703	1.0779	1.30113	1.0089	1.5708	1.16834	0.232644	0.370167
1	0.5508	0.388267	0.409333	0.427733	0.4016	0.6106	0.464722	0.0926884	0.399067	0.451467	0.402267	0.394967	0.515267	0.738733	0.483628	0.133226	0.601467	0.727433	0.708433	0.7192	0.6485	0.666067	0.678517	0.0488583	0.763833	0.815467	0.853833	0.6851	0.7103	0.709733	0.756378	0.0669687	1.0915	0.844033	0.799667	0.834133	0.900933	0.710033	0.863383	0.12826	0.999433	1.1867	1.12373	1.3204	1.08053	1.61887	1.22161	0.222547	0.443767
2	0.728267	0.547867	0.508867	0.5553	0.525433	0.704533	0.595044	0.0957222	0.647133	0.702133	0.636933	0.680633	0.723067	0.861333	0.708539	0.0815781	0.836167	0.909533	0.939733	0.865867	0.863767	0.893567	0.884772	0.0370738	0.9957	1.0574	1.1191	1.0091	0.970767	0.965633	1.01962	0.0588348	1.2615	1.02203	0.982867	1.00727	1.03663	0.8805	1.0318	0.125514	1.1402	1.30963	1.24117	1.4969	1.20253	1.68867	1.34652	0.207576	0.686767
4	0.902333	0.7255	0.7422	0.755333	0.745267	0.880267	0.791817	0.0779679	0.724133	0.748533	0.723633	0.718567	0.829867	1.02627	0.795167	0.120678	0.975233	1.04307	1.04917	1.05167	0.9605	0.971367	1.0085	0.0435925	1.09207	1.1758	1.2012	1.08977	1.08727	1.14083	1.13116	0.0493158	1.35463	1.14173	1.0985	1.12907	1.18277	1.04343	1.15836	0.106813	1.33337	1.49703	1.45323	1.63883	1.34907	1.82083	1.51539	0.186296	0.833633
6	1.0229	0.866067	0.867733	0.88	0.8736	0.9931	0.917233	0.0711051	0.890367	0.907267	0.868133	0.866567	0.953667	1.1702	0.9427	0.115955	1.09197	1.15083	1.1802	1.19087	1.0856	1.10073	1.13337	0.046616	1.2423	1.29513	1.31787	1.28737	1.20443	1.25137	1.26641	0.041378	1.4826	1.3083	1.26647	1.28863	1.33467	1.19853	1.3132	0.0949917	1.4977	1.62603	1.5953	1.7193	1.49837	1.88843	1.63752	0.148643	0.872633
10	1.07553	0.9229	0.929667	0.9197	0.934667	1.05073	0.9722	0.0710631	0.997467	1.0165	0.960333	0.959167	1.011	1.2158	1.02671	0.0958428	1.15417	1.23933	1.24103	1.2577	1.151	1.15037	1.19893	0.0519971	1.29763	1.33287	1.3489	1.36187	1.27357	1.3156	1.32174	0.0328972	1.56403	1.40107	1.35373	1.3964	1.40573	1.30217	1.40386	0.087837	1.67657	1.77033	1.7562	1.79417	1.5415	1.94697	1.74762	0.134186	0.945467
15	1.22263	1.12227	1.12587	1.13297	1.1244	1.2173	1.15757	0.0484931	1.1465	1.14897	1.11587	1.103	1.1718	1.33027	1.1694	0.082584	1.36467	1.44223	1.44147	1.47953	1.38957	1.41607	1.42226	0.0411637	1.5104	1.57553	1.5456	1.52817	1.44753	1.5259	1.52219	0.0427917	1.67337	1.54923	1.49573	1.51407	1.55947	1.44093	1.5388	0.0783435	1.7322	1.8286	1.81523	1.95583	1.76453	2.0492	1.8576	0.121147	1.1413
24	1.2848	1.19197	1.2057	1.20687	1.21753	1.32107	1.23799	0.0522319	1.2524	1.2422	1.21517	1.19317	1.2391	1.36887	1.25182	0.0612181	1.41547	1.54973	1.56837	1.62293	1.5652	1.56753	1.54821	0.0696779	1.71543	1.74543	1.72217	1.68073	1.5919	1.62473	1.68007	0.0602189	1.8062	1.70397	1.6742	1.6987	1.7398	1.6366	1.70991	0.0582679	1.99673	2.0628	2.03637	2.15427	1.9254	2.16757	2.05719	0.0928392	1.2452
30	1.2948	1.2017	1.21793	1.2278	1.25527	1.36643	1.26066	0.0612605	1.2981	1.28	1.28503	1.24053	1.28883	1.4055	1.29967	0.0555305	1.46687	1.6229	1.61387	1.687	1.6046	1.63717	1.6054	0.0738075	1.75933	1.78763	1.80963	1.8181	1.73387	1.69597	1.76742	0.047023	1.83673	1.75933	1.72933	1.74983	1.80607	1.70833	1.76494	0.0481196	2.0425	2.11857	2.1011	2.19793	1.97207	2.21847	2.10844	0.09297	1.28207
36	1.3113	1.24073	1.254	1.2702	1.30673	1.41977	1.30046	0.0648574	1.35613	1.33197	1.33477	1.2807	1.32767	1.42267	1.34232	0.0465239	1.48693	1.63213	1.66217	1.74173	1.6543	1.69427	1.64526	0.0863898	1.78587	1.85303	1.8364	1.89707	1.7864	1.7261	1.81414	0.0603406	1.88683	1.84323	1.8138	1.8336	1.87237	1.7721	1.83699	0.0413154	2.1442	2.19963	2.17127	2.2728	2.01633	2.246	2.17504	0.0909399	1.33727
48	1.30653	1.29393	1.2966	1.3173	1.3681	1.46053	1.3405	0.0647416	1.4102	1.37243	1.3761	1.31987	1.35823	1.43827	1.37918	0.0411468	1.51233	1.6912	1.68087	1.77047	1.67287	1.7148	1.67376	0.0865453	1.8273	1.87927	1.85773	1.91533	1.6712	1.60943	1.79338	0.123536	1.94617	1.91447	1.86647	1.90187	1.91323	1.8179	1.89335	0.0449862	2.22723	2.27993	2.27253	2.36417	2.11	2.2986	2.25874	0.0853924	1.36217
Bacteria	Strain 2
Crude extracts
Time	S. muticum (nat.)	S. muticum (nat.)	S. muticum (nat.)	S. muticum (nat.)	S. muticum (nat.)	S. muticum (nat.)	S. muticum (nat.)	S. muticum (nat.)	S. muticum (nat.)	S. muticum (nat.)	S. muticum (nat.)	S. muticum (nat.)	S. muticum (nat.)	S. muticum (nat.)	S. muticum (nat.)	S. muticum (nat.)	S. muticum (inv.)	S. muticum (inv.)	S. muticum (inv.)	S. muticum (inv.)	S. muticum (inv.)	S. muticum (inv.)	S. muticum (inv.)	S. muticum (inv.)	S. muticum (inv.)	S. muticum (inv.)	S. muticum (inv.)	S. muticum (inv.)	S. muticum (inv.)	S. muticum (inv.)	S. muticum (inv.)	S. muticum (inv.)	S. horneri	S. horneri	S. horneri	S. horneri	S. horneri	S. horneri	S. horneri	S. horneri	S. horneri	S. horneri	S. horneri	S. horneri	S. horneri	S. horneri	S. horneri	S. horneri	S. fusiforme
h	Natural	Natural	Natural	Natural	Natural	Natural	Mean	SD	x2	x2	x2	x2	x2	x2	Mean	SD	Natural	Natural	Natural	Natural	Natural	Natural	Mean	SD	x2	x2	x2	x2	x2	x2	Mean	SD	Natural	Natural	Natural	Natural	Natural	Natural	Mean	SD	x2	x2	x2	x2	x2	x2	Mean	SD	Natural
0	0.467067	0.412933	0.504767	0.579333	0.5217	0.434067	0.486644	0.0612039	0.6179	0.527233	0.775433	0.686	0.776433	0.634667	0.669611	0.0969995	0.493633	0.4639	0.479167	0.431233	0.457567	0.4631	0.464767	0.0210737	0.675233	0.6929	0.7435	0.636433	0.599133	0.6704	0.6696	0.0491977	0.517533	0.478	0.5351	0.5025	0.460733	0.5262	0.503344	0.0289513	0.7685	0.798767	0.757167	0.788267	0.765033	2.2248	1.01709	0.591858	0.387533
1	0.4949	0.442533	0.5358	0.606867	0.567933	0.4756	0.520606	0.0611446	0.682367	0.560933	0.851833	0.763367	0.950067	0.6793	0.747978	0.13847	0.509767	0.492967	0.504633	0.451733	0.486033	0.491167	0.489383	0.0204588	0.700033	0.715867	0.767	0.6592	0.6209	0.6931	0.692683	0.0497767	0.5526	0.513533	0.580533	0.5408	0.527467	0.572667	0.547933	0.0258821	0.8682	0.8441	0.7851	0.867133	0.7631	2.24987	1.06292	0.583104	0.407567
2	0.614167	0.582567	0.6898	0.759	0.7157	0.654867	0.66935	0.0654064	0.788933	0.663233	0.949133	0.8679	0.943933	0.735267	0.824733	0.115685	0.6812	0.690467	0.7444	0.698367	0.738033	0.709567	0.710339	0.025749	0.8938	0.898267	0.960567	0.845667	0.7629	0.784567	0.857628	0.0748475	0.730167	0.712867	0.7872	0.7705	0.752533	0.7932	0.757744	0.0319034	0.9869	0.987367	0.957833	1.03527	0.9557	2.25503	1.19635	0.519443	0.598567
4	0.741333	0.766833	0.8098	0.859733	0.829267	0.769867	0.796139	0.0444545	0.9209	0.8776	1.0556	0.972867	1.05337	0.845033	0.954228	0.0887223	0.782667	0.7888	0.804933	0.7814	0.8079	0.786167	0.791978	0.0115223	1.0053	1.0058	1.07073	0.9737	0.888533	0.895333	0.973233	0.070481	0.8147	0.859967	0.888667	0.8822	0.8843	0.9218	0.875272	0.0357127	1.05543	1.00413	1.0446	1.0311	0.9603	2.2434	1.22316	0.500971	0.7394
6	1.0049	0.9675	1.03537	1.04553	1.0143	0.981167	1.00813	0.0302231	1.08143	1.06167	1.18033	1.1282	1.07307	1.08473	1.10157	0.0447359	1.01697	1.00383	1.01847	0.988133	1.00433	1.008	1.00662	0.0109914	1.24523	1.2481	1.317	1.216	1.15177	1.15253	1.22177	0.0633088	0.972067	0.999067	0.997267	0.9607	0.9903	1.05583	0.995872	0.0329919	1.17977	1.185	1.14963	1.24583	1.11713	2.2537	1.35518	0.442254	0.933933
10	1.06063	1.03953	1.1088	1.10117	1.07873	1.09373	1.08043	0.0263787	1.15837	1.14403	1.2056	1.1717	1.00737	1.08793	1.12917	0.0710777	1.14133	1.08357	1.2163	1.17427	1.23563	1.2388	1.18165	0.0611248	1.4743	1.4888	1.57187	1.46963	1.37763	1.33703	1.45321	0.0839874	1.07627	1.11003	1.13517	1.14737	1.14397	1.23417	1.14116	0.0527495	1.22047	1.23387	1.3888	1.25643	1.31353	2.2518	1.44415	0.400478	0.998133
15	0.787833	1.17907	0.946467	0.993833	0.9845	1.2097	1.0169	0.156515	0.864867	0.728867	0.879467	0.867867	0.9062	0.923133	0.861733	0.0689387	1.109	1.0972	1.19597	1.10407	1.21997	1.21293	1.15652	0.0588088	1.3342	1.3326	1.39163	1.3084	1.2254	1.17723	1.29491	0.0789697	0.961367	0.955467	1.06563	1.077	1.04297	1.13523	1.03961	0.0699034	1.17283	0.811467	0.894767	0.8743	1.17257	2.2448	1.19512	0.537245	0.940533
24	1.2437	1.48417	1.51707	1.51853	1.51503	1.53353	1.46867	0.111389	0.7472	0.6615	0.787267	0.8404	0.805	0.889767	0.788522	0.0788124	1.54547	1.4998	1.54527	1.51247	1.55607	1.553	1.53534	0.0233617	1.80827	1.81277	1.8666	1.80847	1.70987	1.54913	1.75918	0.114718	1.3653	1.47493	1.26873	1.25163	1.28847	1.39263	1.34028	0.0862092	1.2052	0.754433	0.7498	0.815133	1.1959	2.2539	1.16239	0.574734	1.30923
30	1.45973	1.46133	1.543	1.54593	1.5107	1.4597	1.49673	0.0418329	0.706867	0.656767	0.792767	0.822167	0.8245	0.870867	0.778989	0.0808787	1.58167	1.57033	1.5645	1.5961	1.58637	1.57617	1.57919	0.0113751	1.8821	1.8492	1.90347	1.8272	1.78367	1.669	1.81911	0.0846686	1.57427	1.54193	1.5858	1.54023	1.53243	1.61133	1.56433	0.0312047	1.21783	0.782633	0.805033	0.830933	1.28903	2.26783	1.19888	0.568315	1.4005
36	1.5119	1.39657	1.37117	1.4339	1.35587	1.3656	1.40583	0.0590608	0.9198	0.731033	0.819033	0.808467	0.847567	0.842367	0.828044	0.0614507	1.5343	1.50737	1.493	1.554	1.5408	1.5337	1.52719	0.0226224	1.89423	1.9151	1.99547	1.8813	1.8033	1.74403	1.87224	0.088065	1.5004	1.4916	1.6101	1.5953	1.5229	1.6512	1.56192	0.0658158	1.39157	0.912467	0.9093	0.895267	1.32633	2.28307	1.28633	0.536845	1.29607
48	1.5053	1.32483	1.0643	1.0379	1.12073	1.27737	1.22174	0.180508	1.76157	1.56853	1.3242	1.4357	1.3239	0.904967	1.38648	0.288412	1.4271	1.3801	1.34237	1.37607	1.39793	1.3509	1.37908	0.0310273	1.81783	1.82677	1.95197	1.80323	1.71477	1.73187	1.80774	0.0844823	1.3796	1.41357	1.49307	1.47357	1.4174	1.54647	1.45394	0.0615937	1.7773	1.75887	1.74797	1.6991	1.7622	2.40067	1.85768	0.267343	1.07607
Bacteria	Strain 2
Surface extracts
Time	S. muticum (nat.)	S. muticum (nat.)	S. muticum (nat.)	S. muticum (nat.)	S. muticum (nat.)	S. muticum (nat.)	S. muticum (nat.)	S. muticum (nat.)	S. muticum (nat.)	S. muticum (nat.)	S. muticum (nat.)	S. muticum (nat.)	S. muticum (nat.)	S. muticum (nat.)	S. muticum (nat.)	S. muticum (nat.)	S. muticum (inv.)	S. muticum (inv.)	S. muticum (inv.)	S. muticum (inv.)	S. muticum (inv.)	S. muticum (inv.)	S. muticum (inv.)	S. muticum (inv.)	S. muticum (inv.)	S. muticum (inv.)	S. muticum (inv.)	S. muticum (inv.)	S. muticum (inv.)	S. muticum (inv.)	S. muticum (inv.)	S. muticum (inv.)	S. horneri	S. horneri	S. horneri	S. horneri	S. horneri	S. horneri	S. horneri	S. horneri	S. horneri	S. horneri	S. horneri	S. horneri	S. horneri	S. horneri	S. horneri	S. horneri	S. fusiforme
h	Natural	Natural	Natural	Natural	Natural	Natural	Mean	SD	x2	x2	x2	x2	x2	x2	Mean	SD	Natural	Natural	Natural	Natural	Natural	Natural	Mean	SD	x2	x2	x2	x2	x2	x2	Mean	SD	Natural	Natural	Natural	Natural	Natural	Natural	Mean	SD	x2	x2	x2	x2	x2	x2	Mean	SD	Natural
0	0.301233	0.488367	0.315267	0.506733	0.479033	0.416733	0.417894	0.0902666	0.546833	0.524733	0.4616	0.673933	0.403167	0.334767	0.490839	0.118918	0.515333	0.469667	0.466567	0.5242	0.617	0.690333	0.547183	0.0887883	0.895	0.656767	0.5971	0.532133	0.578	0.4691	0.62135	0.148152	0.604333	0.664967	0.4885	0.494767	0.5547	0.580533	0.564633	0.0673379	1.0684	1.01077	1.2011	1.00673	0.980567	0.536067	0.967272	0.225595	0.273833
1	0.496467	0.595333	0.423	0.601967	0.5468	0.505333	0.52815	0.0676628	0.599267	0.591767	0.5442	0.755533	0.488467	0.435467	0.569117	0.110599	0.620133	0.558133	0.563133	0.594233	0.685733	0.755767	0.629522	0.0773753	0.9391	0.719633	0.654567	0.607167	0.635633	0.5228	0.679817	0.142362	0.6606	0.715867	0.5332	0.5291	0.586233	0.609633	0.605772	0.0730327	1.08257	1.0664	1.2564	1.04997	1.02253	0.5703	1.00803	0.229881	0.506633
2	0.525567	0.689067	0.546433	0.680333	0.6544	0.620133	0.619322	0.0691674	0.7057	0.671767	0.653433	0.850267	0.591133	0.521067	0.665561	0.111652	0.7201	0.6268	0.667	0.690667	0.784433	0.8598	0.7248	0.0847504	1.04017	0.883033	0.785567	0.745333	0.735833	0.614433	0.800728	0.145822	0.7594	0.8062	0.639733	0.615833	0.733933	0.765533	0.720106	0.0755561	1.17953	1.1437	1.31127	1.11493	1.07933	0.6528	1.08026	0.224129	0.603233
4	0.488267	0.677533	0.5422	0.6558	0.707733	0.6219	0.615572	0.084358	0.7247	0.703333	0.653367	0.8827	0.614133	0.538233	0.686078	0.117093	0.698267	0.616833	0.651233	0.665233	0.769833	0.844667	0.707678	0.0848034	1.0507	0.850367	0.7859	0.732033	0.7279	0.623267	0.795028	0.145939	0.716267	0.765867	0.6284	0.6146	0.7219	0.764333	0.701894	0.0657565	1.1833	1.17887	1.35133	1.1435	1.11283	0.671233	1.10684	0.228886	0.475333
6	0.477133	0.634633	0.5483	0.650833	0.721067	0.6291	0.610178	0.085364	0.717633	0.697333	0.627533	0.8792	0.564033	0.492567	0.66305	0.134912	0.669	0.597067	0.614867	0.624467	0.719667	0.809233	0.672383	0.0803142	1.0524	0.8121	0.7403	0.685667	0.698933	0.5836	0.762167	0.160589	0.728267	0.7481	0.584233	0.578	0.706933	0.755133	0.683444	0.0810454	1.1918	1.21377	1.37633	1.18463	1.1673	0.741733	1.14593	0.212189	0.432067
10	0.433033	0.610167	0.531633	0.645033	0.730367	0.6517	0.600322	0.10426	0.716867	0.6965	0.586633	0.869933	0.555467	0.462033	0.647906	0.143709	0.676533	0.5826	0.612267	0.644133	0.7364	0.8094	0.676889	0.0839527	1.06727	0.816533	0.741733	0.6867	0.698967	0.580633	0.765306	0.16676	0.731067	0.748533	0.581767	0.5729	0.710267	0.7545	0.683172	0.0834635	1.20137	1.2484	1.41053	1.21793	1.19033	0.747767	1.16939	0.2218	0.424867
15	0.312733	0.570667	0.408	0.599933	0.6239	0.551767	0.511167	0.123123	0.696967	0.660233	0.5991	0.8501	0.477667	0.321067	0.600856	0.183492	0.529133	0.5089	0.548167	0.596633	0.708367	0.7891	0.613383	0.111756	1.0764	0.801067	0.724067	0.6533	0.684367	0.538033	0.746206	0.183477	0.7465	0.744633	0.564433	0.555	0.686233	0.725033	0.670306	0.0884119	1.19797	1.26517	1.42843	1.24453	1.22023	0.8021	1.19307	0.20826	0.325367
24	0.301867	0.507	0.3362	0.5441	0.586867	0.543933	0.469994	0.120129	0.660367	0.626367	0.556467	0.805233	0.4128	0.265667	0.554483	0.191179	0.421167	0.4114	0.505433	0.530367	0.6915	0.7504	0.551711	0.140246	1.06153	0.764333	0.700467	0.631067	0.651667	0.4707	0.713294	0.196698	0.6935	0.7384	0.541433	0.536267	0.6518	0.675333	0.639456	0.0829539	1.19003	1.2122	1.38813	1.1928	1.1664	0.742033	1.1486	0.214804	0.262467
30	0.2979	0.496167	0.327467	0.5433	0.603767	0.555	0.4706	0.127364	0.647967	0.606933	0.544567	0.795333	0.391567	0.254033	0.540067	0.192438	0.406233	0.398367	0.4885	0.519	0.6852	0.742567	0.539978	0.143641	1.03877	0.741867	0.677533	0.6164	0.616633	0.437667	0.688144	0.199467	0.6652	0.7288	0.525967	0.522067	0.632633	0.648633	0.62055	0.0815982	1.16383	1.19477	1.3806	1.1767	1.14557	0.7024	1.12731	0.225105	0.253
36	0.295833	0.4982	0.3219	0.564533	0.6611	0.6265	0.494678	0.154504	0.659133	0.6108	0.5532	0.8066	0.383333	0.239967	0.542172	0.20248	0.3897	0.382133	0.482967	0.489233	0.683133	0.7384	0.527594	0.149845	1.03467	0.721133	0.670267	0.608033	0.601867	0.4242	0.676694	0.202103	0.6552	0.7295	0.5206	0.5167	0.615133	0.6305	0.611272	0.0818015	1.155	1.1653	1.3638	1.15193	1.13207	0.676533	1.10744	0.227858	0.244267
48	0.281833	0.508	0.348333	0.596333	0.730167	0.8599	0.554094	0.22131	0.670133	0.6103	0.564633	0.7954	0.370467	0.2314	0.540389	0.205761	0.384233	0.370533	0.478567	0.487633	0.671567	0.728867	0.520233	0.148415	1.0128	0.7231	0.959467	0.597567	0.5784	0.506133	0.729578	0.211336	0.6495	0.733333	0.507533	0.510633	0.595733	0.6033	0.600006	0.085783	1.13683	1.14143	1.37007	1.1634	1.1477	0.688833	1.10804	0.224042	0.236767
Bacteria	Strain 4
Crude extracts
Time	S. muticum (nat.)	S. muticum (nat.)	S. muticum (nat.)	S. muticum (nat.)	S. muticum (nat.)	S. muticum (nat.)	S. muticum (nat.)	S. muticum (nat.)	S. muticum (nat.)	S. muticum (nat.)	S. muticum (nat.)	S. muticum (nat.)	S. muticum (nat.)	S. muticum (nat.)	S. muticum (nat.)	S. muticum (nat.)	S. muticum (inv.)	S. muticum (inv.)	S. muticum (inv.)	S. muticum (inv.)	S. muticum (inv.)	S. muticum (inv.)	S. muticum (inv.)	S. muticum (inv.)	S. muticum (inv.)	S. muticum (inv.)	S. muticum (inv.)	S. muticum (inv.)	S. muticum (inv.)	S. muticum (inv.)	S. muticum (inv.)	S. muticum (inv.)	S. horneri	S. horneri	S. horneri	S. horneri	S. horneri	S. horneri	S. horneri	S. horneri	S. horneri	S. horneri	S. horneri	S. horneri	S. horneri	S. horneri	S. horneri	S. horneri	S. fusiforme
h	Natural	Natural	Natural	Natural	Natural	Natural	Mean	SD	x2	x2	x2	x2	x2	x2	Mean	SD	Natural	Natural	Natural	Natural	Natural	Natural	Mean	SD	x2	x2	x2	x2	x2	x2	Mean	SD	Natural	Natural	Natural	Natural	Natural	Natural	Mean	SD	x2	x2	x2	x2	x2	x2	Mean	SD	Natural
0	0.439267	0.5715	0.380233	0.425033	0.356533	0.3632	0.422628	0.0801786	0.568867	0.946833	0.5202	0.690933	0.6282	0.625167	0.663367	0.15049	0.4171	0.463367	0.457867	0.450467	0.426433	0.435567	0.4418	0.0183491	0.723233	0.6731	0.636067	0.7604	0.685167	0.5699	0.674644	0.0667647	0.398167	0.419267	0.534733	0.387	0.374133	0.4862	0.43325	0.0635024	0.651	0.865533	0.9325	0.944867	1.3298	1.9869	1.11843	0.478761	0.329433
1	0.503167	0.577167	0.390833	0.4357	0.369267	0.373333	0.441578	0.0832746	0.5874	0.857433	0.5257	0.641467	0.685	0.607133	0.650689	0.114482	0.4671	0.4853	0.4777	0.469767	0.4438	0.449367	0.465506	0.0160799	0.733533	0.683133	0.653233	0.726467	0.6946	0.573467	0.677406	0.0587765	0.4265	0.4346	0.546067	0.400867	0.385167	0.502033	0.449206	0.0621922	0.682667	0.873833	1.02293	0.926467	1.38547	2.05347	1.15747	0.496416	0.334
2	0.543533	0.594633	0.420667	0.454233	0.393	0.411167	0.469539	0.0812552	0.618067	0.936367	0.570367	0.696967	0.713233	0.6845	0.70325	0.126292	0.509367	0.5178	0.5086	0.502033	0.474733	0.478867	0.498567	0.0176373	0.7657	0.7131	0.682767	0.782167	0.7357	0.614333	0.715628	0.0611299	0.4442	0.470367	0.5681	0.435433	0.420933	0.5313	0.478389	0.0586979	0.756833	0.938267	1.09583	0.981133	1.42247	2.03837	1.20548	0.463859	0.367933
4	0.681567	0.770767	0.5143	0.555533	0.551333	0.495433	0.594822	0.107961	0.748733	0.975867	0.688667	0.865733	0.851367	0.792267	0.820439	0.100464	0.658467	0.623033	0.619567	0.606467	0.584267	0.605733	0.616256	0.024773	0.898767	0.839667	0.8135	0.980733	0.900467	0.844667	0.879633	0.0603572	0.6022	0.579333	0.655233	0.540467	0.525767	0.657533	0.593422	0.0558354	0.889833	1.0565	1.20263	1.12603	1.5444	2.01573	1.30586	0.409652	0.469867
6	0.797633	0.887633	0.705933	0.730633	0.721133	0.710567	0.758922	0.0713294	0.9509	1.1683	0.869933	1.07463	0.9956	0.894967	0.992389	0.113073	0.7617	0.794333	0.782833	0.7774	0.7818	0.791633	0.781617	0.0116449	1.09457	1.0567	1.00977	1.1587	1.1189	0.991633	1.07171	0.0644843	0.733033	0.758133	0.8294	0.7441	0.7129	0.788467	0.761006	0.0420061	1.0403	1.15337	1.33507	1.297	1.58697	1.98793	1.40011	0.342245	0.6064
10	0.912733	1.03607	0.823267	0.834033	0.8417	0.823867	0.878611	0.0841025	1.09917	1.2519	0.991333	1.1713	1.11917	1.0221	1.10916	0.0958109	0.8802	0.932033	0.979233	0.967867	0.9541	0.964933	0.946394	0.0361399	1.28227	1.22373	1.1808	1.24583	1.27407	1.10057	1.21788	0.0681991	0.8753	0.946233	0.974233	0.913633	0.907267	0.972467	0.931522	0.0394624	1.18813	1.29633	1.43387	1.45273	1.65527	1.9692	1.49926	0.279142	0.693867
15	1.15263	1.28557	1.0721	1.08387	1.10677	1.0748	1.12929	0.0821921	1.3471	1.483	1.2603	1.42383	1.3856	1.26787	1.36128	0.0876861	1.1065	1.168	1.17623	1.16883	1.1679	1.1762	1.16061	0.026797	1.525	1.4672	1.43313	1.53597	1.5038	1.3762	1.47355	0.0610063	1.08973	1.14813	1.16167	1.08797	1.10557	1.1545	1.12459	0.0338872	1.41193	1.54533	1.65707	1.67787	1.82893	2.02053	1.69028	0.213558	0.916333
24	1.1175	1.39477	1.13933	1.14553	1.14283	1.10507	1.17417	0.109239	1.46327	1.59937	1.383	1.543	1.4943	1.37777	1.47678	0.0877502	1.14537	1.25653	1.2837	1.29617	1.2976	1.3194	1.26646	0.062792	1.69363	1.64	1.5991	1.70893	1.6489	1.54217	1.63879	0.0615515	1.14973	1.18887	1.23583	1.16163	1.178	1.2394	1.19224	0.0376356	1.5602	1.69407	1.791	1.8535	1.95737	2.12127	1.82957	0.19718	0.956533
30	1.12303	1.3641	1.13127	1.12993	1.12413	1.0872	1.15994	0.10133	1.45943	1.59197	1.3871	1.56077	1.50347	1.37437	1.47952	0.0892422	1.13353	1.24593	1.2966	1.30603	1.31293	1.32193	1.26949	0.0717595	1.7313	1.65933	1.61143	1.71593	1.66847	1.5675	1.65899	0.0619569	1.1298	1.19857	1.25667	1.1436	1.17263	1.2528	1.19234	0.0538652	1.57997	1.7149	1.81373	1.88267	1.99167	2.15763	1.85676	0.203954	0.936133
36	1.16527	1.36527	1.1215	1.11493	1.119	1.07913	1.16085	0.103819	1.46547	1.60327	1.39153	1.56777	1.5022	1.38237	1.48543	0.0903141	1.08143	1.21697	1.25667	1.28067	1.2999	1.29613	1.23863	0.0828651	1.7397	1.6542	1.61507	1.7102	1.6753	1.5355	1.65499	0.0728132	1.1069	1.1637	1.20163	1.11847	1.14753	1.22943	1.16128	0.0474516	1.57683	1.71087	1.831	1.8942	1.99893	2.17043	1.86371	0.209773	0.937833
48	1.18413	1.36733	1.11293	1.1074	1.1127	1.0681	1.15877	0.108835	1.48157	1.60807	1.3973	1.58753	1.52563	1.39347	1.49893	0.091899	1.0637	1.1789	1.20623	1.21207	1.2472	1.2538	1.19365	0.0694085	1.70073	1.6233	1.57797	1.68823	1.67657	1.4897	1.62608	0.0811261	1.0973	1.149	1.20187	1.10257	1.1416	1.21877	1.15185	0.0499945	1.57773	1.72803	1.85877	1.9144	2.02247	2.1902	1.88193	0.215681	0.9288
Bacteria	Strain 4
Crude extracts
Time	S. muticum (nat.)	S. muticum (nat.)	S. muticum (nat.)	S. muticum (nat.)	S. muticum (nat.)	S. muticum (nat.)	S. muticum (nat.)	S. muticum (nat.)	S. muticum (nat.)	S. muticum (nat.)	S. muticum (nat.)	S. muticum (nat.)	S. muticum (nat.)	S. muticum (nat.)	S. muticum (nat.)	S. muticum (nat.)	S. muticum (inv.)	S. muticum (inv.)	S. muticum (inv.)	S. muticum (inv.)	S. muticum (inv.)	S. muticum (inv.)	S. muticum (inv.)	S. muticum (inv.)	S. muticum (inv.)	S. muticum (inv.)	S. muticum (inv.)	S. muticum (inv.)	S. muticum (inv.)	S. muticum (inv.)	S. muticum (inv.)	S. muticum (inv.)	S. horneri	S. horneri	S. horneri	S. horneri	S. horneri	S. horneri	S. horneri	S. horneri	S. horneri	S. horneri	S. horneri	S. horneri	S. horneri	S. horneri	S. horneri	S. horneri	S. fusiforme
h	Natural	Natural	Natural	Natural	Natural	Natural	Mean	SD	x2	x2	x2	x2	x2	x2	Mean	SD	Natural	Natural	Natural	Natural	Natural	Natural	Mean	SD	x2	x2	x2	x2	x2	x2	Mean	SD	Natural	Natural	Natural	Natural	Natural	Natural	Mean	SD	x2	x2	x2	x2	x2	x2	Mean	SD	Natural
0	0.400233	0.305967	0.2957	0.329167	0.2667	0.381867	0.329939	0.0517388	0.297967	0.2744	0.3771	0.367133	0.377867	1.35827	0.508789	0.41846	0.5829	0.513067	0.5298	0.506033	0.494267	0.488567	0.519106	0.0344704	2.78843	3.0789	3.0359	0.2881	0.224933	0.221933	1.60637	1.49479	0.7661	0.6809	0.695133	0.483867	0.650067	0.5916	0.644611	0.0972704	0.7107	0.813933	1.0087	1.26037	1.3879	1.32517	1.08446	0.282694	0.300633
1	0.416667	0.412633	0.335	0.3607	0.2982	0.4161	0.373217	0.0500504	0.321867	0.300733	0.4093	0.392967	0.395433	1.33183	0.525356	0.397529	0.601667	0.550767	0.5452	0.557967	0.540933	0.508167	0.550783	0.0302823	2.8008	3.11477	3.11853	0.306333	0.251233	0.249933	1.64027	1.50652	0.775333	0.695033	0.712133	0.5105	0.676233	0.6113	0.663422	0.0918283	0.720667	0.814667	1.03533	1.2658	1.35947	1.29053	1.08108	0.267753	0.3123
2	0.470633	0.479233	0.373333	0.396933	0.327467	0.455967	0.417261	0.0609806	0.352	0.3423	0.449667	0.429067	0.4365	1.35747	0.561167	0.392727	0.6344	0.6008	0.598967	0.6031	0.583967	0.553367	0.595767	0.0265288	2.7942	3.11887	3.1381	0.3352	0.295433	0.2839	1.66095	1.49066	0.814033	0.7399	0.751167	0.5481	0.716467	0.657667	0.704556	0.0918978	0.784633	0.850133	1.08483	1.2942	1.38083	1.32993	1.12076	0.256509	0.347567
4	0.599367	0.5772	0.480633	0.545333	0.457167	0.573033	0.538789	0.0572797	0.472867	0.4598	0.5351	0.545	0.570167	1.45893	0.673644	0.387084	0.764067	0.709467	0.707933	0.6943	0.689867	0.639567	0.700867	0.0400997	2.7816	3.12233	3.1744	0.393433	0.3881	0.377433	1.70622	1.45216	0.941667	0.8496	0.8626	0.660467	0.830867	0.763133	0.818056	0.0962017	0.9237	0.999333	1.214	1.39123	1.48857	1.43623	1.24218	0.237393	0.4532
6	0.717767	0.7162	0.654033	0.6877	0.567467	0.709067	0.675372	0.0580525	0.619467	0.605633	0.682333	0.704333	0.732467	1.56553	0.818294	0.369313	0.884633	0.887333	0.901467	0.8927	0.830933	0.8682	0.877544	0.0253296	2.75707	3.1122	3.19353	0.559233	0.511567	0.471867	1.76758	1.38108	1.09487	0.9818	1.01147	0.821533	0.984967	0.901867	0.966083	0.0940924	1.13133	1.22157	1.35817	1.55057	1.57707	1.5446	1.39722	0.190082	0.5847
10	0.824467	0.823733	0.773233	0.797567	0.683467	0.796967	0.783239	0.0525126	0.749133	0.721733	0.817467	0.8157	0.8517	1.64917	0.93415	0.353566	0.9916	0.9833	1.01777	1.01227	0.9417	0.988267	0.98915	0.027003	2.7779	3.1375	3.2584	0.6464	0.591767	0.5736	1.83093	1.35359	1.22297	1.1429	1.15497	1.0021	1.1173	1.0871	1.12122	0.0739329	1.29663	1.34653	1.48323	1.60887	1.6731	1.6922	1.51676	0.168678	0.676767
15	1.04787	1.05737	0.995433	1.02947	0.944633	1.02347	1.01637	0.0411804	1.07397	1.04677	1.09993	1.08207	1.0976	1.83997	1.20672	0.310824	1.23043	1.21083	1.23233	1.20933	1.17863	1.2138	1.21256	0.0193721	2.90483	3.25523	3.3941	0.925933	0.8858	0.8659	2.03863	1.26571	1.4328	1.38993	1.42177	1.28017	1.36453	1.31807	1.36788	0.0596505	1.60503	1.64707	1.7178	1.83363	1.88033	1.8651	1.75816	0.117879	0.904267
24	1.16427	1.15983	1.09193	1.11357	1.03923	1.09913	1.11133	0.0466536	1.16223	1.1227	1.24583	1.22407	1.23567	1.978	1.32808	0.321933	1.32673	1.28147	1.3072	1.28087	1.24197	1.27143	1.28494	0.0293257	3.13653	3.44977	3.54063	0.953433	0.916367	0.933567	2.15505	1.34385	1.55283	1.51657	1.5522	1.41147	1.47167	1.45427	1.49317	0.0569964	1.8384	1.83923	1.89997	2.01353	2.02747	2.0278	1.94107	0.0925621	0.940433
30	1.1805	1.15647	1.07733	1.10307	1.03957	1.08923	1.10769	0.0521628	1.1558	1.12507	1.2244	1.2086	1.26053	2.02507	1.33324	0.342378	1.30323	1.26807	1.2986	1.2767	1.2436	1.2645	1.27578	0.0223498	3.2249	3.5459	3.6606	0.954533	0.913267	0.9316	2.20513	1.40077	1.5458	1.5258	1.5696	1.4215	1.49103	1.45643	1.50169	0.0560909	1.8665	1.89993	1.94973	2.06087	2.06383	2.06087	1.98362	0.0897074	0.9241
36	1.15143	1.1397	1.05613	1.0906	1.01893	1.0862	1.0905	0.0499097	1.1468	1.10457	1.2212	1.20493	1.2533	2.04597	1.32946	0.355064	1.2877	1.24243	1.2705	1.25857	1.2169	1.24457	1.25344	0.0246013	3.25043	3.5466	3.7212	0.946833	0.9092	0.926333	2.21677	1.42042	1.55867	1.5271	1.57613	1.41157	1.49317	1.4743	1.50682	0.060367	1.88887	1.9236	1.97243	2.08503	2.08393	2.06987	2.00396	0.08719	0.9113
48	1.0946	1.11853	1.03067	1.05943	0.994267	1.07083	1.06139	0.0445213	1.1083	1.06903	1.18057	1.17347	1.2338	2.00853	1.29562	0.354022	1.23517	1.18297	1.21187	1.21267	1.16163	1.197	1.20022	0.0257247	3.30183	3.60873	3.74707	0.933933	0.903567	0.9332	2.23806	1.44719	1.55173	1.51127	1.55217	1.373	1.4674	1.4572	1.48546	0.0682348	1.88797	1.9419	1.99427	2.1152	2.10443	2.08183	2.02093	0.0940264	0.885833
[truncated: 63 more columns]

## Sheet: Anti-diatom
Result of diatom growth inhibition assay. Cylindrotheca closterium growin on algal crude and surface extracts in natural and x-times natural concentrations.
Day	1
Extract	S. muticum (nat.) crude					S. fusiformis (crude)					S. muticum (inv.) crude					S. muticum (nat.) surface					S. horneri surface					S. fusiforme surface					S. muticum (inv.) surface					Fucus vesiculosus surface				Control
Concentration	1	0.5	0.1	0.05	0.01	1	0.5	0.1	0.05	0.01	1	0.5	0.1	0.05	0.01	1	0.5	0.1	0.05	0.01	1	0.5	0.1	0.05	0.01	1	0.5	0.1	0.05	0.01	1	0.5	0.1	0.05	0.01	1	0.5	0.1	0.05
	2.1824	1.6864	1.5376	5.1336	8.7792	2.976	5.5552	14.3344	11.2344	14.6568	3.21408	6.9936	7.55904	8.15424	9.16608	5.0592	7.0184	12.0776	12.2016	11.1352	3.2488	4.4888	11.9784	18.0544	17.9304	2.11296	3.06528	5.3568	7.11264	7.02336	5.08896	3.80928	12.6182	12.4992	12.3504	0.547549	1.81376	1.79665	1.77526	14.3741
	2.232	3.472	4.0424	8.804	7.2664	3.6952	5.6792	11.2096	12.896	15.0288	2.91648	6.93408	7.52928	8.00544	9.5232	7.1424	5.2328	10.6888	13.2928	14.4336	3.9928	5.6544	13.4168	14.1112	14.6072	3.33312	5.3568	8.66016	6.13056	7.1424	4.22592	5.3568	12.2016	12.6778	12.5587	0.803469	1.83012	1.90154	1.88369	14.999
	2.5792	2.5296	4.5136	8.0352	8.6552	2.976	4.8112	13.0944	13.0696	14.4584	3.18432	7.41024	7.17216	7.85664	8.80896	3.3976	5.58	10.2424	10.0192	14.7064	3.7944	3.968	10.9864	11.7056	13.144	4.52352	3.95808	8.6304	7.85664	7.08288	4.64256	4.9104	13.1242	12.4694	12.7075	0.708747	1.89429	1.79979	1.83415	14.4336
	2.108	2.48	4.4888	8.928	14.2848	4.1912	6.324	9.1264	16.3184	12.9456	3.39264	7.20192	7.05312	8.27328	9.19584	2.7776	4.96	13.02	13.7888	10.664	3.8192	5.1088	9.548	10.2672	14.0616	4.40448	4.88064	8.36256	7.97568	6.90432	4.34496	5.26752	12.3206	12.9456	12.4992	0.772834	1.80764	1.89934	1.83384	14.6717
	2.2568	3.2736	6.8448	9.3744	11.4824	3.5464	5.1088	13.1688	12.6232	14.6568	3.09504	7.26144	7.67808	8.51136	9.10656	3.2736	7.3656	14.2104	12.896	13.5656	3.5712	5.58	11.7056	13.4912	15.6736	5.53536	4.94016	8.39232	6.78528	6.90432	5.3568	5.38656	12.2314	12.7075	12.8563	0.756635	1.7181	1.78499	1.80589	14.0467
	2.5296	4.0672	6.7952	10.168	10.2672	3.9928	5.4312	11.904	13.8136	13.268	3.00576	7.08288	7.52928	8.45184	10.0589	5.4808	7.9856	12.2512	15.6984	13.1688	3.6952	4.2408	12.276	12.0776	16.2936	4.82112	5.11872	7.91616	6.93408	7.32096	5.208	4.79136	12.4397	12.529	12.5587	0.65164	1.69184	1.70398	1.70803	13.6003
Mean	2.31467	2.91813	4.70373	8.4072	10.1225	3.56293	5.48493	12.1396	13.3259	14.1691	3.13472	7.14736	7.42016	8.2088	9.30992	4.52187	6.35707	12.0817	12.9828	12.9456	3.68693	4.84013	11.6519	13.2845	15.2851	4.12176	4.55328	7.8864	7.13248	7.06304	4.8112	4.92032	12.4893	12.6381	12.5885	0.706812	1.79263	1.81438	1.80681	14.3542
SD	0.193164	0.850125	1.97497	1.7504	2.50239	0.507199	0.51865	1.83237	1.69184	0.849402	0.167997	0.17798	0.247325	0.254211	0.431845	1.66974	1.25907	1.46722	1.87195	1.68713	0.256133	0.710755	1.30255	2.70303	1.71502	1.2154	0.870703	1.26765	0.692754	0.158223	0.473424	0.596587	0.346377	0.17922	0.174547	0.0944416	0.0750004	0.0753586	0.0602383	0.487071
Day	7
Extract	S. muticum (nat.) crude					S. fusiformis (crude)					S. muticum (inv.) crude					S. muticum (nat.) surface					S. horneri surface					S. fusiforme surface					S. muticum (inv.) surface					Fucus vesiculosus surface				Control
Concentration	1	0.5	0.1	0.05	0.01	1	0.5	0.1	0.05	0.01	1	0.5	0.1	0.05	0.01	1	0.5	0.1	0.05	0.01	1	0.5	0.1	0.05	0.01	1	0.5	0.1	0.05	0.01	1	0.5	0.1	0.05	0.01	1	0.5	0.1	0.05
	1.87488	3.33312	104.16	178.56	178.56	30.623	178.56	178.56	178.56	178.56	3.66048	2.26176	178.56	178.56	178.56	1.42848	178.56	178.56	178.56	178.56	1.27968	40.7117	178.56	178.56	178.56	31.6646	178.56	178.56	178.56	178.56	0	22.5581	178.56	178.56	178.56	178.56	178.56	178.56	178.56	178.56
	2.76768	4.10688	104.16	178.56	178.56	30.7421	178.56	178.56	178.56	178.56	3.83904	2.73792	178.56	178.56	178.56	3.15456	178.56	178.56	178.56	178.56	0.65472	0.65472	178.56	178.56	178.56	38.4202	178.56	178.56	178.56	178.56	0	26.7542	178.56	178.56	178.56	178.56	178.56	178.56	178.56	178.56
	2.976	4.82112	104.16	178.56	178.56	20.7427	178.56	178.56	178.56	178.56	3.33312	1.69632	178.56	178.56	178.56	2.05344	178.56	178.56	178.56	178.56	1.39872	78.6557	178.56	178.56	178.56	46.9018	178.56	178.56	178.56	178.56	0	24.5818	178.56	178.56	178.56	178.56	178.56	178.56	178.56	178.56
	2.232	4.1664	104.16	178.56	178.56	32.5574	178.56	178.56	178.56	178.56	3.24384	2.94624	178.56	178.56	178.56	1.60704	178.56	178.56	178.56	178.56	1.488	45.9494	178.56	178.56	178.56	45.4733	178.56	178.56	178.56	178.56	0	28.272	178.56	178.56	178.56	178.56	178.56	178.56	178.56	178.56
	2.3808	4.37472	104.16	178.56	178.56	20.9213	178.56	178.56	178.56	178.56	3.15456	2.61888	178.56	178.56	178.56	7.32096	178.56	178.56	178.56	178.56	0.65472	71.0966	178.56	178.56	178.56	45.6816	178.56	178.56	178.56	178.56	0	28.6291	178.56	178.56	178.56	178.56	178.56	178.56	178.56	178.56
	2.76768	3.80928	104.16	178.56	178.56	40.2058	178.56	178.56	178.56	178.56	2.17248	1.60704	178.56	178.56	178.56	1.27968	178.56	178.56	178.56	178.56	0.50592	77.3165	178.56	178.56	178.56	76.2451	178.56	178.56	178.56	178.56	0	29.8493	178.56	178.56	178.56	178.56	178.56	178.56	178.56	178.56
Mean	2.49984	4.10192	104.16	178.56	178.56	29.2987	178.56	178.56	178.56	178.56	3.23392	2.31136	178.56	178.56	178.56	2.80736	178.56	178.56	178.56	178.56	0.99696	52.3974	178.56	178.56	178.56	47.3978	178.56	178.56	178.56	178.56	0	26.7741	178.56	178.56	178.56	178.56	178.56	178.56	178.56	178.56
SD	0.411507	0.504488	1.55672e-14	3.11344e-14	3.11344e-14	7.44052	3.11344e-14	3.11344e-14	3.11344e-14	3.11344e-14	0.581552	0.557924	3.11344e-14	3.11344e-14	3.11344e-14	2.31246	3.11344e-14	3.11344e-14	3.11344e-14	3.11344e-14	0.437685	30.0518	3.11344e-14	3.11344e-14	3.11344e-14	15.2787	3.11344e-14	3.11344e-14	3.11344e-14	3.11344e-14	0	2.74675	3.11344e-14	3.11344e-14	3.11344e-14	3.11344e-14	3.11344e-14	3.11344e-14	3.11344e-14	3.11344e-14

## Sheet: Anti-larval activity
Result of larval settlement inhibition assay. Bugula neritina growin on algal crude and surface extracts in 0.2-times natural concentrations after 3, 6 and 24 hours.
Time	3h
Extract	S. muticum (nat.) crude		Extract	S. muticum (nat.) surface		Extract	S. horneri crude		Extract	S. horneri surface		Extract	S. fusiformiscrude		Extract	S. fusiformis surface		Extract	S. muticum(inv.) crude		Extract	S. muticum (inv.) surface		Extract	Control (MeOH)		Extract	Control (Empty)
Attached [%]	Not attached [%]	Dead [%]	Attached [%]	Not attached [%]	Dead [%]	Attached [%]	Not attached [%]	Dead [%]	Attached [%]	Not attached [%]	Dead [%]	Attached [%]	Not attached [%]	Dead [%]	Attached [%]	Not attached [%]	Dead [%]	Attached [%]	Not attached [%]	Dead [%]	Attached [%]	Not attached [%]	Dead [%]	Attached [%]	Not attached [%]	Dead [%]	Attached [%]	Not attached [%]	Dead [%]
0	100	0	0	100	0	100	0	0	0	100	0	100	0	0	0	100	0	33.3333	66.6667	0	73.3333	26.6667	0	80	20	0	60	40	0
0	100	0	0	100	0	80	20	0	0	100	0	100	0	0	0	100	0	0	100	0	0	100	0	20	80	0	80	20	0
0	100	0	0	100	0	63.6364	36.3636	0	0	100	0	0	100	0	70	30	0	16.6667	83.3333	0	92.8571	7.14286	0	21.4286	78.5714	0	100	0	0
0	100	0	0	100	0	25	75	0	0	100	0	9.09091	90.9091	0	14.2857	85.7143	0	64.2857	35.7143	0	0	100	0	100	0	0	41.6667	58.3333	0
0	100	0	0	100	0	22.2222	77.7778	0	0	100	0	16.6667	83.3333	0	0	100	0	18.1818	81.8182	0	50	50	0	80	20	0	0	100	0
0.0909091	100	0	0	100	0	7.69231	92.3077	0	0	100	0	30	70	0	0	100	0	0	100	0	75	25	0	100	0	0	93.3333	6.66667	0
100	0	0	27.2727	72.7273	0	27.5862	72.4138	0	0	100	0	0	100	0	97.9592	2.04082	0	0	100	0	96.4286	3.57143	0	0	100	0	100	0	0
100	0	0	93.75	6.25	0	16	84	0	0	100	0	17.1429	82.8571	0	52.6316	47.3684	0	55.5556	44.4444	0	71.875	28.125	0	76.9231	23.0769	0	52.7778	47.2222	0
0	100	0	0	100	0	42.1053	57.8947	0	0	100	0	23.0769	76.9231	0	26.6667	73.3333	0	0	100	0	52.9412	47.0588	0	100	0	0	100	0	0
0	100	0	80.9524	19.0476	0	62.5	37.5	0	0	100	0	18.9189	81.0811	0	0	100	0	0	100	0	18.75	81.25	0	100	0	0	93.75	6.25	0
Time	6h
Extract	S. muticum (nat.) crude		Extract	S. muticum (nat.) surface		Extract	S. horneri crude		Extract	S. horneri surface		Extract	S. fusiformiscrude		Extract	S. fusiformis surface		Extract	S. muticum(inv.) crude		Extract	S. muticum (inv.) surface		Extract	Control (MeOH)		Extract	Control (Empty)
Attached [%]	Not attached [%]	Dead [%]	Attached [%]	Not attached [%]	Dead [%]	Attached [%]	Not attached [%]	Dead [%]	Attached [%]	Not attached [%]	Dead [%]	Attached [%]	Not attached [%]	Dead [%]	Attached [%]	Not attached [%]	Dead [%]	Attached [%]	Not attached [%]	Dead [%]	Attached [%]	Not attached [%]	Dead [%]	Attached [%]	Not attached [%]	Dead [%]	Attached [%]	Not attached [%]	Dead [%]
20	60	20	0	100	0	0	0	100	25	75	0	0	0	100	100	0	0	66.6667	33.3333	0	100	0	0	100	0	0	100	0	0
0	50	50	0	100	0	0	40	60	55.5556	44.4444	0	0	0	100	75	25	0	40	60	0	100	0	0	0	100	0	80	20	0
0	0	100	0	100	0	18.1818	9.09091	72.7273	30.7692	69.2308	0	0	0	100	100	0	0	33.3333	66.6667	0	100	0	0	71.4286	28.5714	0	100	0	0
0	0	100	25	75	0	16.6667	83.3333	0	0	100	0	0	0	100	14.2857	85.7143	0	85.7143	14.2857	0	100	0	0	100	0	0	75	25	0
0	0	100	8.33333	91.6667	0	0	100	0	14.2857	85.7143	0	0	0	100	50	50	0	63.6364	36.3636	0	83.3333	16.6667	0	80	20	0	0	100	0
0	0	100	0	100	0	0	100	0	0	100	0	0	0	100	20	80	0	50	50	0	100	0	0	100	0	0	100	0	0
0	0	100	96.9697	3.0303	0	44.8276	55.1724	0	50	50	0	0	0	100	100	0	0	77.7778	22.2222	0	100	0	0	0	100	0	100	0	0
0	0	100	93.75	6.25	0	40	60	0	13.3333	86.6667	0	0	0	100	100	0	0	88.8889	11.1111	0	100	0	0	92.3077	7.69231	0	100	0	0
0	0	100	0	100	0	15.7895	84.2105	0	7.14286	92.8571	0	0	100	0	46.6667	53.3333	0	0	100	0	100	0	0	100	0	0	100	0	0
0	0	100	80.9524	19.0476	0	75	0	25	13.6364	86.3636	0	0	100	0	92.8571	7.14286	0	0	100	0	100	0	0	100	0	0	100	0	0
Time	24h
Extract	S. muticum (nat.) crude		Extract	S. muticum (nat.) surface		Extract	S. horneri crude		Extract	S. horneri surface		Extract	S. fusiformiscrude		Extract	S. fusiformis surface		Extract	S. muticum(inv.) crude		Extract	S. muticum (inv.) surface		Extract	Control (MeOH)		Extract	Control (Empty)
Attached [%]	Not attached [%]	Dead [%]	Attached [%]	Not attached [%]	Dead [%]	Attached [%]	Not attached [%]	Dead [%]	Attached [%]	Not attached [%]	Dead [%]	Attached [%]	Not attached [%]	Dead [%]	Attached [%]	Not attached [%]	Dead [%]	Attached [%]	Not attached [%]	Dead [%]	Attached [%]	Not attached [%]	Dead [%]	Attached [%]	Not attached [%]	Dead [%]	Attached [%]	Not attached [%]	Dead [%]
0	0	100	50	50	0	0	0	100	50	50	0	0	0	100	100	0	0	100	0	0	100	0	0	100	0	0	100	0	0
0	0	100	85.7143	14.2857	0	0	0	100	44.4444	55.5556	0	0	0	100	87.5	12.5	0	100	0	0	100	0	0	100	0	0	100	0	0
0	0	100	33.3333	66.6667	0	0	0	100	0	46.1538	53.8462	0	0	100	100	0	0	16.6667	0	83.3333	100	0	0	100	0	0	100	0	0
0	0	100	58.3333	41.6667	0	0	0	100	0	33.3333	66.6667	0	0	100	92.8571	7.14286	0	100	0	0	72.2222	27.7778	0	100	0	0	100	0	0
0	0	100	0	100	0	0	0	100	21.4286	21.4286	57.1429	0	0	100	75	25	0	100	0	0	100	0	0	100	0	0	100	0	0
0	0	100	60	40	0	0	0	100	0	0	100	0	0	100	60	40	0	100	0	0	100	0	0	100	0	0	100	0	0
0	0	100	100	0	0	0	0	100	16.6667	83.3333	0	0	0	100	100	0	0	100	0	0	100	0	0	100	0	0	100	0	0
0	0	100	100	0	0	0	0	100	0	100	0	0	0	100	100	0	0	100	0	0	100	0	0	100	0	0	100	0	0
0	0	100	37.5	62.5	0	0	10.5263	89.4737	0	100	0	0	0	100	80	20	0	0	100	0	100	0	0	100	0	0	100	0	0
0	0	100	85.7143	14.2857	0	0	68.75	31.25	0	100	0	0	0	100	100	0	0	92.8571	7.14286	0	81.25	18.75	0	100	0	0	100	0	0

## Sheet: Fucus zygote settlement
Result of Fucus zygote setltement inhibition assay. Fucus vesiculosus growin on algal crude and surface extracts in natural and x-times natural concentrations.
Fucus zygotes [%]
Day	1
Extract	S. muticum (nat.) crude			S. muticum (inv.) crude			S. horneri crude			S. fusiformis crude			Control			S. muticum (nat.) surface			S. muticum (inv.) surface			S. horneri surface			S. fusiformis surface			Control
Concentration	1	0.5	0.1	1	0.5	0.1	1	0.5	0.1	1	0.5	0.1	1	0.5	0.1	1	0.5	0.1	1	0.5	0.1	1	0.5	0.1	1	0.5	0.1	1	0.5	0.1
	10.0529	101.55	0.244798	77.0916	103.172	72.9692	38.4106	82.4128	110.268	39.1892	90.3704	70.2006	92.5319	116.852	116.852	10.1587	98.9071	99.4403	94.0498	97.4324	97.5379	97.4777	64.0741	79.6774	95.0949	137.305	84.0422	92.5319	116.852	116.852
	19.5666	48.731	4.69388	97.8202	73.3333	68.6183	60.5263	106.897	90.2439	85.5305	73.0044	73.7237	76.7045	124.555	124.555	19.5666	98.5366	98.524	100.785	89.3553	97.8846	101.929	75.1404	71.4493	101.208	93.4664	109.63	76.7045	124.555	124.555
	15.9609	55.8929	2.60586	99.8024	44.9387	48.3824	46.5347	59.2282	92.9032	112.963	82.6645	119.078	104.04	92.9392	92.9392	15.9609	96.408	97.757	87.2414	93.578	98.7342	90.6149	70.1721	71.1111	94.9153	110.297	89.4907	104.04	92.9392	92.9392
	32.3887	118.654	2.77778	96.3696	69.6056	59.0426	69.6774	83.25	106.137	93.5154	107.645	103.807	90.7895	93.1985	93.1985	32.3887	86.7705	79.4595	100.802	84.5144	97.2277	83.2317	56.8111	82.3232	96.9072	108	70.4955	90.7895	93.1985	93.1985
	15.9184	65.8793	7.64706	80.8989	47.8673	59.5331	66.1972	66.1996	40	91.5408	82.0779	62.2857	97.8339	89.3275	89.3275	15.9184	97.3865	98.062	105.319	88.8889	95.0185	103.542	91.2471	58.9189	93.6364	106.332	91.1685	97.8339	89.3275	89.3275
	7.63359	86.0963	7.10784	145.779	30.4762	42.6049	82.4903	95.4802	89.5146	98.6254	84.1004	102.332	107.965	104.313	104.313	7.63359	95.3846	98.9071	107.005	89.3233	94.9301	96.4286	95.9128	51.8732	95.389	88.0086	89.9244	107.965	104.313	104.313
Mean	16.9202	79.4674	4.17954	99.627	61.5654	58.525	60.6394	82.2446	88.1778	86.894	86.6437	88.5712	94.9775	103.531	103.531	16.9378	95.5656	95.3583	99.2003	90.5154	96.8888	95.5374	75.5596	69.2255	96.1919	107.235	89.1252	94.9775	103.531	103.531
SD	8.73615	27.3947	2.85611	24.5052	25.9416	11.5596	16.0194	17.7265	25.1396	25.1406	11.6971	22.8079	11.103	14.4275	14.4275	8.7196	4.50344	7.81173	7.38876	4.44182	1.5664	7.55187	15.3165	11.8036	2.67156	17.1708	12.6355	11.103	14.4275	14.4275
Day	2
Extract	S. muticum (nat.) crude			S. muticum (inv.) crude			S. horneri crude			S. fusiformis crude			Control			S. muticum (nat.) surface			S. muticum (inv.) surface			S. horneri surface			S. fusiformis surface			Control
Concentration	1	0.5	0.1	1	0.5	0.1	1	0.5	0.1	1	0.5	0.1	1	0.5	0.1	1	0.5	0.1	1	0.5	0.1	1	0.5	0.1	1	0.5	0.1	1	0.5	0.1
	25	0	0	68.7251	73.694	54.2017	15.0993	62.2093	82.4405	35.2853	78.3333	66.4756	83.0601	90.1852	90.1852	0	96.0656	97.3881	100.312	95.9459	95.0758	70.0297	57.4074	77.8802	69.1456	97.5391	91.2478	83.0601	90.1852	90.1852
	0	50.2538	0.408163	26.703	52.1739	47.3068	32.7485	93.9655	92.8705	67.2026	72.4238	71.4715	95.4545	109.786	109.786	0	97.561	92.6199	115.981	87.8561	95	105.145	69.382	61.5942	73.716	106.352	84.0111	95.4545	109.786	109.786
	15	0.357143	2.11726	81.6206	50.6135	45.4412	5.34653	65.604	93.2258	100	75.2809	121.593	68.2828	99.179	99.179	0.651466	93.9655	96.6355	82.931	93.2722	95.8409	87.7023	74.9522	61.6162	80.339	93.3682	89.0926	68.2828	99.179	99.179
	12.5506	18.9602	0.925926	60.132	47.0998	55.3191	21.0968	48	91.8773	78.8396	95.0413	98.731	84.8684	115.809	115.809	12.5506	94.8097	83.8739	124.01	83.8583	94.2574	69.8171	72.8793	53.0303	82.4742	98.4	66.8919	84.8684	115.809	115.809
	6.93878	5.51181	8.82353	31.0112	56.872	45.7198	8.16901	43.958	35.2239	60.1208	67.013	78.8571	63.1769	95.0292	95.0292	6.93878	85.1857	96.7054	88.0319	87.7934	91.5129	89.9183	76.2356	57.027	63.0303	107.124	81.413	63.1769	95.0292	95.0292
	1.52672	7.48663	0.735294	91.5584	25.7143	31.1258	22.6459	98.3051	68.3495	78.6942	74.8954	87.4636	100	106.23	106.23	1.52672	91.0256	97.6321	109.903	86.9173	92.4825	99.6753	54.7684	47.2622	53.0836	84.1542	85.8942	115.929	106.23	106.23
Mean	10.1694	13.7616	2.16836	59.9584	51.0279	46.5191	17.5177	68.6736	77.3312	70.0237	77.1646	87.432	82.4738	102.703	102.703	3.61126	93.1022	94.1425	103.528	89.2739	94.0282	87.0479	67.6041	59.735	70.2981	97.8229	83.0918	85.1287	102.703	102.703
SD	9.35416	19.1583	3.3374	26.4142	15.5281	8.66991	10.1239	22.835	22.7398	21.7452	9.54119	20.3081	14.5293	9.61644	9.61644	5.1024	4.4566	5.35271	16.0619	4.46289	1.67904	14.7115	9.25433	10.4317	11.0567	8.55978	8.67737	19.1066	9.61644	9.61644
Day	4
Extract	S. muticum (nat.) crude			S. muticum (inv.) crude			S. horneri crude			S. fusiformis crude			Control			S. muticum (nat.) surface			S. muticum (inv.) surface			S. horneri surface			S. fusiformis surface			Control
Concentration	1	0.5	0.1	1	0.5	0.1	1	0.5	0.1	1	0.5	0.1	1	0.5	0.1	1	0.5	0.1	1	0.5	0.1	1	0.5	0.1	1	0.5	0.1	1	0.5	0.1
	0	0	0	51.5936	68.4701	53.5014	4.96689	62.2093	79.1667	1.65165	78.3333	64.3266	40.6193	90.1852	90.1852	0	68.0874	94.9627	124.611	81.4865	92.4242	1.18694	62.7778	67.7266	6.01266	113.672	91.2478	40.6193	90.1852	90.1852
	0.743034	3.21489	1.22449	26.9755	46.3768	34.8946	1.05263	83.2759	92.3077	3.27974	72.1335	68.4685	20.7386	108.719	108.719	0.743034	96.9512	90.9594	143.584	80.5097	94.8077	0.771704	59.9719	59.4203	1.45015	102.904	98.8889	20.7386	108.719	108.719
	1.2215	0	0	73.7154	46.1656	41.4706	2.37624	50.1678	80.8065	5.11111	70.626	110.901	29.697	98.6864	98.6864	1.30293	92.5287	85.8879	74.8276	81.6514	91.8626	0	63.4799	60.404	17.7966	86.911	96.0648	29.697	98.6864	98.6864
	5.26316	1.83486	0.231481	122.112	29.9304	54.9645	0.580645	41.25	62.9964	7.78157	80.1653	94.9239	28.8158	109.559	109.559	5.26316	89.2734	91.1712	149.257	91.6273	91.2871	0	33.2817	52.5253	6.34021	98.4	84.1892	28.8158	109.559	109.559
	1.63265	1.83727	7.64706	8.08989	35.0711	23.7354	0.507042	65.5517	31.9403	14.6828	66.7532	78.8571	24.0433	94.883	94.883	1.63265	92.1596	93.6047	135.106	81.6901	87.4539	1.47139	76.4434	52.1622	0.545455	94.4591	91.0598	24.0433	94.883	94.883
	1.9084	1.06952	0.735294	46.1039	14.2857	15.2318	5.13619	74.3503	36.699	11.7526	66.5272	81.9242	43.5398	105.431	105.431	1.9084	87.1795	96.5392	88.8889	81.9549	87.9371	0.194805	46.594	63.2277	3.80403	82.0128	85.8942	43.5398	105.431	105.431
Mean	1.79479	1.32609	1.63972	54.7651	40.05	37.2997	2.43661	62.8008	63.9861	7.37657	72.4231	83.2336	31.2423	101.244	101.244	1.80836	87.6966	92.1875	119.379	83.1533	90.9621	0.60414	57.0915	59.2443	5.99152	96.3931	91.2241	31.2423	101.244	101.244
SD	1.82893	1.23859	2.98124	39.8263	18.3092	15.9293	2.13433	15.392	24.8515	5.04748	5.74621	17.312	9.05081	7.89739	7.89739	1.82412	10.1606	3.76493	30.5541	4.1811	2.80362	0.635198	15.0535	6.07445	6.2378	11.3615	5.65874	9.05081	7.89739	7.89739
Day	7
Extract	S. muticum (nat.) crude			S. muticum (inv.) crude			S. horneri crude			S. fusiformis crude			Control			S. muticum (nat.) surface			S. muticum (inv.) surface			S. horneri surface			S. fusiformis surface			Control
Concentration	1	0.5	0.1	1	0.5	0.1	1	0.5	0.1	1	0.5	0.1	1	0.5	0.1	1	0.5	0.1	1	0.5	0.1	1	0.5	0.1	1	0.5	0.1	1	0.5	0.1
	0	0	0	45.8167	57.0896	51.4006	2.78146	12.2093	24.8512	1.2012	48.3333	7.30659	30.6011	89.0741	89.0741	0	60.5464	90.6716	90.0312	77.027	87.8788	0.148368	47.037	77.573	0.949367	113.477	108.26	30.6011	89.0741	89.0741
	0.495356	2.53807	1.22449	13.8965	41.5942	30.9133	0.877193	41.0345	33.0206	1.73633	69.8113	13.5135	16.1932	108.007	108.007	0.495356	90.3659	90.4059	136.562	79.4603	90.1923	0	52.9494	57.5362	1.26888	100.726	98.7037	16.1932	108.007	108.007
	0.407166	0	0	63.2411	34.816	21.7647	2.67327	15.0336	25	3.11111	56.7416	32.2851	22.8283	95.5665	95.5665	0.325733	89.9425	94.9533	75.1724	74.4648	89.1501	0	52.7725	55.1515	5.84746	86.911	94.6759	22.8283	95.5665	95.5665
	0	0.30581	0	6.27063	13.6891	52.6596	0.387097	18.25	29.2419	3.68601	79.1322	19.797	27.4342	109.375	109.375	0	86.9666	89.5495	118.564	79.2651	90.8911	0	29.7214	47.9798	2.47423	97	63.2883	27.4342	109.375	109.375
	5.30612	0.787402	5.88235	20.8989	26.8562	22.7626	0.84507	28.8967	11.6418	2.71903	32.2078	13.7143	20.1444	90.7895	90.7895	5.30612	86.3824	87.7907	93.3511	80.7512	83.3948	0.163488	59.1224	50.2703	0	93.9314	108.152	20.1444	90.7895	90.7895
	0.381679	1.06952	0	96.7532	11.9048	14.7903	0.466926	36.2712	19.4175	1.03093	56.9038	33.8192	35.0442	103.035	103.035	0.381679	84.8718	93.9891	104.831	80.1504	86.8881	0	40.327	41.7867	2.24784	80.9422	84.6348	35.0442	103.035	103.035
Mean	1.09839	0.783467	1.18447	41.1462	30.9916	32.3819	1.3385	25.2825	23.8622	2.24744	57.1883	20.0726	25.3742	99.3079	99.3079	1.08482	83.1793	91.2267	103.085	78.5198	88.0659	0.0519759	46.9883	55.0496	2.1313	95.4978	92.9525	25.3742	99.3079	99.3079
SD	2.07234	0.960861	2.35302	34.5571	17.2565	16.0609	1.09406	11.8941	7.53903	1.08384	16.3926	10.8131	6.9742	8.74309	8.74309	2.07804	11.2881	2.72466	21.9436	2.3558	2.71735	0.0806626	10.5712	12.3468	2.03097	11.3215	17.0326	6.9742	8.74309	8.74309

## Sheet: Phlorotannin
Phlorotannin [%DW] content of algal tissue
Replicates	S. muticum (inv.)	S. muticum (nat.)	S. horneri	S. fusiforme	F. vesiculosus
1	2.13101	5.87536	0.605411	1.04908	3.6085
2	1.99691	4.89604	0.844638	1.14261	2.86126
3	1.97623	6.83111	1.14589	0.906667	3.52908
Mean	2.03472	5.8675	0.865314	1.03279	3.33295
SD	0.0840334	0.96756	0.270834	0.118812	0.410422
